# Supplementary material for: C26 Cancer-Induced Muscle Wasting Is IKKβ-Dependent and NF-kappaB-Independent
Source: PLoS One. 2014 Jan 29;9(1):e87776. doi: 10.1371/journal.pone.0087776 (PMC3906224; doi:10.1371/journal.pone.0087776)
Supplement: Table S1 — Differentially expressed genes due to cancer (q<0.05, p<0.05, ≥1.5-fold change). (XLSX) [file pone.0087776.s009.xlsx]

## Sheet: upregulated genes
Table S1. Differentially Expressed Genes Due to Cancer
Gene symbol	p-value	False Discovery Rate (q-value)	Fold Change
PHRF1	2.42E-04	0.006	1.51572
PPWD1	1.18E-04	0.005	1.51572
UBQLN2	2.14E-04	0.006	1.51677
ST7L	3.72E-03	0.025	1.51782
FCHO2	2.31E-04	0.006	1.51887
NEK7	6.56E-04	0.010	1.51887
SCN3B	8.38E-03	0.042	1.51887
ATP13A5	5.22E-04	0.009	1.51992
DQX1	2.18E-03	0.018	1.51992
KIAA0913	3.55E-05	0.003	1.51992
SPAG5	3.31E-03	0.023	1.51992
GPR56	4.47E-03	0.028	1.52098
LGMN	2.33E-04	0.006	1.52098
PIK3C3	1.06E-03	0.012	1.52098
FTSJD2	2.91E-04	0.007	1.52414
ADPGK	8.77E-03	0.043	1.5252
FAM132B	6.88E-03	0.037	1.5252
PLBD2	1.16E-04	0.005	1.5252
PTPLAD1	3.59E-03	0.025	1.5252
GTDC1	4.76E-03	0.029	1.52626
RNF125	8.56E-03	0.042	1.52626
SWT1	3.17E-03	0.023	1.52626
MTR	5.63E-04	0.009	1.52732
UBR2	1.78E-03	0.016	1.52732
USP30	8.42E-03	0.042	1.52732
Chi3l3	8.22E-04	0.011	1.52838
METTL6	2.26E-03	0.019	1.52838
NET1	4.27E-03	0.027	1.52838
XAB2	2.70E-05	0.003	1.52838
ZNF524	7.76E-03	0.040	1.52838
CP	8.19E-04	0.011	1.52944
EIF3E	4.62E-04	0.008	1.5305
GCN1L1	1.91E-03	0.017	1.5305
KTN1	2.39E-04	0.006	1.5305
WDR75	1.06E-03	0.012	1.5305
BMP4	7.76E-03	0.040	1.53156
CCDC86	3.80E-03	0.025	1.53262
CD63	1.46E-03	0.015	1.53262
INO80	8.69E-05	0.004	1.53262
NRAP	3.05E-04	0.007	1.53262
NSMAF	1.73E-03	0.016	1.53262
ZNF598	1.28E-03	0.014	1.53262
IARS	1.90E-04	0.006	1.53368
SURF2	2.64E-03	0.020	1.53368
KEAP1	1.06E-03	0.012	1.53581
MEPCE	8.90E-04	0.011	1.53794
Lrrc51	2.55E-03	0.020	1.53901
TRIM72	1.54E-03	0.015	1.53901
MTOR	1.39E-04	0.005	1.54007
GFER	9.48E-03	0.045	1.54114
KLHL24	2.86E-04	0.007	1.54114
C1orf182	2.67E-03	0.021	1.54221
PPIL4	6.07E-04	0.009	1.54221
ACSF2	9.68E-03	0.046	1.54328
AKAP8L	2.99E-04	0.007	1.54435
MSTN	8.67E-04	0.011	1.54435
SMARCAD1	3.16E-04	0.007	1.54435
AMIGO2	3.22E-04	0.007	1.54542
ATP6V0D1	3.15E-03	0.023	1.54542
FOXP1	4.79E-04	0.008	1.54542
KRCC1	9.34E-03	0.045	1.54542
RASL11B	1.94E-03	0.017	1.54542
SNRNP48	3.07E-03	0.022	1.54542
VCAN	3.11E-03	0.023	1.54542
WDR5	2.99E-03	0.022	1.54542
C1S	3.45E-04	0.007	1.54649
CCNI	4.88E-03	0.030	1.54649
PTPRU	5.00E-03	0.030	1.54649
TYROBP	6.09E-03	0.034	1.54649
IPO4	1.07E-03	0.012	1.54756
LRRC8A	1.20E-04	0.005	1.54756
PAIP2B	6.37E-03	0.035	1.54756
Ifitm3	1.60E-03	0.015	1.54864
PRPF39	8.09E-03	0.041	1.54864
SLC7A6OS	2.25E-03	0.019	1.54864
WDR81	2.39E-03	0.019	1.54864
FAM116B	6.23E-04	0.010	1.54971
IL6ST	2.10E-04	0.006	1.54971
FLOT1	5.59E-04	0.009	1.55079
PLEKHJ1	1.45E-03	0.015	1.55079
EED	2.43E-06	0.002	1.55186
FBXO4	6.00E-03	0.034	1.55186
GDAP2	3.45E-03	0.024	1.55186
CXorf38	4.51E-04	0.008	1.55294
RAB3GAP1	3.71E-03	0.025	1.55294
YPEL3	7.18E-03	0.038	1.55294
PM20D2	2.72E-05	0.003	1.55509
SEMA3F	4.69E-03	0.029	1.55509
CAB39	2.91E-03	0.022	1.55617
PWP1	1.98E-03	0.017	1.55617
WDR77	5.38E-04	0.009	1.55617
CBX7	3.71E-03	0.025	1.55725
CCT2	8.50E-03	0.042	1.55725
FNDC3B	6.30E-04	0.010	1.55725
PAPD4	4.18E-03	0.027	1.55725
SF3B1	4.22E-03	0.027	1.55833
TBL1XR1	3.06E-04	0.007	1.55833
KLHL22	1.57E-03	0.015	1.55941
LRRC8C	9.73E-04	0.012	1.55941
MCL1	6.41E-04	0.010	1.55941
ANKZF1	8.61E-03	0.043	1.56049
C1orf189	1.07E-02	0.049	1.56049
CCT4	1.32E-03	0.014	1.56049
CTAGE5	2.91E-04	0.007	1.56049
AP2B1	1.85E-04	0.006	1.56157
RHPN2	2.18E-03	0.018	1.56157
PXN	3.58E-05	0.003	1.56266
EPG5	7.67E-04	0.011	1.56482
TXNDC9	2.19E-03	0.018	1.56482
DHX15	7.86E-05	0.004	1.56591
STEAP4	8.97E-06	0.002	1.56591
ATF6	8.56E-04	0.011	1.56699
BTG1	1.15E-05	0.002	1.56699
Gm10224	1.07E-02	0.049	1.56699
SF1	6.85E-06	0.002	1.56699
CEP120	6.81E-04	0.010	1.56917
CBLL1	1.60E-03	0.015	1.57026
GPATCH1	2.17E-03	0.018	1.57135
DUSP26	7.78E-03	0.040	1.57243
EPRS	2.58E-04	0.007	1.57243
TJAP1	4.77E-03	0.029	1.57243
ATP6V1A	4.64E-04	0.008	1.57352
ATRIP	9.16E-03	0.044	1.57462
GMEB1	3.70E-04	0.008	1.57571
MTERFD1	6.54E-04	0.010	1.57571
SPEN	4.79E-06	0.002	1.57571
VWA5A	4.50E-03	0.028	1.57571
SUGP1	1.05E-02	0.048	1.5768
3110001I22Rik	2.91E-03	0.022	1.57789
NOLC1	1.16E-03	0.013	1.57789
PIGA	6.74E-03	0.037	1.57789
PNPLA8	6.86E-04	0.010	1.57899
C1QC	1.07E-02	0.049	1.58008
POLR1A	5.36E-04	0.009	1.58008
PSMC3	6.18E-03	0.035	1.58008
RBM17	6.14E-03	0.035	1.58008
TSC22D3	2.02E-03	0.018	1.58008
Zfp60	8.79E-03	0.043	1.58008
OTUD5	4.65E-04	0.008	1.58118
RIC8A	1.80E-03	0.016	1.58118
SLC25A38	9.96E-03	0.047	1.58118
UGGT1	7.31E-04	0.010	1.58118
ANGPTL7	7.46E-03	0.039	1.58227
DDB1	4.42E-04	0.008	1.58227
HSD11B1	2.90E-04	0.007	1.58227
TINAGL1	2.12E-03	0.018	1.58227
AP1M1	2.32E-03	0.019	1.58337
ELAC2	2.42E-03	0.019	1.58337
ITIH4	1.12E-03	0.013	1.58337
SAFB2	3.56E-03	0.024	1.58447
SUPT6H	4.54E-04	0.008	1.58447
TOM1L1	5.13E-04	0.009	1.58447
DDX10	1.50E-04	0.005	1.58557
ZMYM5	4.24E-04	0.008	1.58557
ZRANB2	6.28E-04	0.010	1.58557
HBP1	2.21E-04	0.006	1.58667
PANK3	2.48E-04	0.006	1.58667
PLD1	1.38E-03	0.014	1.58777
PLEKHM1	7.85E-03	0.040	1.58777
PRR14	4.49E-04	0.008	1.58777
FAM102B	1.01E-03	0.012	1.58887
RERE	8.47E-05	0.004	1.58887
C5orf15	1.23E-03	0.013	1.58997
CAST	8.37E-05	0.004	1.58997
KCNE4	4.08E-03	0.027	1.59107
CAPG	5.99E-04	0.009	1.59218
EIF4A2	7.41E-04	0.010	1.59218
GYG1	6.41E-04	0.010	1.59218
RNF31	3.02E-04	0.007	1.59218
LEMD2	2.74E-03	0.021	1.59328
NR1H2	1.62E-03	0.016	1.59328
CHD7	2.26E-04	0.006	1.59549
CHRNA2	6.41E-05	0.004	1.59549
RSBN1	2.00E-03	0.018	1.59549
TMEM179B	1.01E-03	0.012	1.59549
CSDA	3.89E-04	0.008	1.5966
CYP27A1	5.73E-04	0.009	1.5966
MID1	3.72E-03	0.025	1.5966
DNAJC1	4.66E-04	0.008	1.5977
EAPP	6.55E-03	0.036	1.5977
FAM179A	1.09E-04	0.005	1.5977
MTA2	1.52E-04	0.005	1.5977
ADH1C	3.97E-03	0.026	1.59881
Ddx3y	2.87E-03	0.022	1.59881
FAM46C	3.50E-03	0.024	1.59881
KLF9	3.49E-04	0.007	1.59881
NSUN2	3.73E-04	0.008	1.59881
PPIG	7.41E-04	0.010	1.59881
TTLL11	3.99E-04	0.008	1.59881
C6orf130	1.05E-03	0.012	1.60103
NUPL2	3.10E-04	0.007	1.60103
CADM3	1.30E-04	0.005	1.60214
CTSD	7.59E-04	0.011	1.60325
TMEM55B	4.13E-05	0.004	1.60325
CCNG2	6.45E-03	0.036	1.60436
MRPL41	2.75E-03	0.021	1.60436
OSBPL11	2.20E-03	0.018	1.60436
RABGGTB	3.91E-04	0.008	1.60436
PROS1	1.70E-04	0.006	1.60547
ING2	1.68E-04	0.006	1.60659
ACADL	2.49E-04	0.006	1.6077
SORBS1	8.27E-03	0.042	1.6077
TBRG1	4.03E-03	0.026	1.6077
CUL1	1.40E-03	0.014	1.60882
LUC7L	1.42E-04	0.005	1.60882
PITX3	2.05E-03	0.018	1.60882
GGTA1P	5.78E-03	0.033	1.60993
LRRC47	1.70E-03	0.016	1.60993
Tlr13	3.08E-03	0.022	1.60993
ABCF3	8.15E-04	0.011	1.61105
CALCOCO1	7.82E-06	0.002	1.61217
CEBPZ	2.34E-04	0.006	1.61217
HLX	3.06E-03	0.022	1.61217
NR2C1	1.98E-04	0.006	1.61328
AP3D1	4.12E-04	0.008	1.6144
SUPT4H1	4.64E-03	0.029	1.6144
NBR1	5.29E-04	0.009	1.61552
SNAI1	8.07E-04	0.011	1.61552
GZF1	7.15E-03	0.038	1.61664
HNRNPU	1.59E-04	0.006	1.61664
RRP12	8.84E-03	0.043	1.61664
UBE4B	2.17E-05	0.003	1.61776
MED13L	2.16E-04	0.006	1.62001
ATG13	4.40E-04	0.008	1.62113
PHF3	3.11E-06	0.002	1.62113
RASD1	6.91E-03	0.037	1.62113
ADHFE1	7.53E-03	0.039	1.62338
PHIP	1.27E-04	0.005	1.62338
RARRES2	4.32E-04	0.008	1.62338
TRIM39	4.48E-03	0.028	1.62338
Zfp715	1.54E-03	0.015	1.62338
ZNF771	5.93E-03	0.034	1.62338
SELENBP1	2.01E-03	0.018	1.62563
CLPX	8.69E-05	0.004	1.62676
STT3B	7.11E-04	0.010	1.62789
SELPLG	9.56E-03	0.046	1.62902
SYF2	8.44E-05	0.004	1.62902
FBXO6	2.65E-03	0.020	1.63014
ATP8B1	9.03E-04	0.011	1.63127
SLC1A1	1.11E-03	0.013	1.63127
DDX51	1.69E-03	0.016	1.63241
LMBR1L	4.13E-04	0.008	1.63241
BET1L	1.50E-03	0.015	1.63354
MED10	1.05E-02	0.048	1.63354
RBM7	3.93E-04	0.008	1.63354
PER1	4.71E-03	0.029	1.63467
WDR74	6.84E-03	0.037	1.63467
POLD4	4.57E-03	0.029	1.6358
PTPN1	2.31E-03	0.019	1.6358
KRI1	2.08E-04	0.006	1.63694
HIPK1	4.98E-04	0.009	1.63807
SNX5	2.43E-03	0.020	1.63807
ITGB2	1.10E-03	0.013	1.63921
MMP14	2.05E-03	0.018	1.64035
TMEM209	2.68E-03	0.021	1.64035
TRIB1	5.67E-03	0.033	1.64148
USP28	6.78E-03	0.037	1.64376
ZNF496	2.45E-03	0.020	1.64376
IDUA	1.84E-04	0.006	1.6449
SAP30BP	3.09E-03	0.022	1.6449
DIMT1	5.84E-03	0.033	1.64604
NOP56	2.53E-03	0.020	1.64604
RB1CC1	3.97E-04	0.008	1.64604
ASCC1	1.12E-04	0.005	1.64718
EIF2B5	9.97E-07	0.002	1.64718
PLOD2	7.80E-03	0.040	1.64718
PTP4A3	7.71E-05	0.004	1.64718
ACOX1	8.91E-04	0.011	1.64832
PDPK1	3.73E-03	0.025	1.65061
TXN	8.68E-05	0.004	1.65176
DHX40	4.19E-05	0.004	1.6529
EPS8	1.10E-04	0.005	1.6529
SULT1A1	3.82E-03	0.025	1.6529
ZBTB11	5.23E-05	0.004	1.6529
ISG20	1.00E-02	0.047	1.65405
MGA	8.13E-05	0.004	1.65405
PSMD7	4.70E-04	0.008	1.65405
SLCO2A1	1.46E-04	0.005	1.65405
SV2B	2.37E-03	0.019	1.65405
RELA	3.27E-04	0.007	1.65519
FAM3A	6.90E-04	0.010	1.65749
GOLGA5	3.47E-03	0.024	1.65749
Ms4a4d	4.58E-04	0.008	1.65749
PHAX	2.46E-03	0.020	1.65749
SERPING1	6.34E-04	0.010	1.65749
TAF8	8.93E-04	0.011	1.65749
TRNT1	5.34E-03	0.032	1.65749
Nrbp2	6.38E-03	0.035	1.65864
PSMD6	8.92E-03	0.044	1.65864
Olfr591	1.09E-02	0.050	1.65979
ZRSR2	4.81E-03	0.030	1.65979
SLFN12L	8.04E-03	0.041	1.66094
SNW1	4.45E-04	0.008	1.66094
GEMIN5	2.67E-03	0.021	1.66209
NSMCE4A	5.94E-03	0.034	1.66555
TEX264	7.17E-03	0.038	1.66555
TMCO6	3.43E-03	0.024	1.66555
GABARAP	7.44E-04	0.010	1.66786
QSOX1	6.86E-06	0.002	1.66786
TMEM50A	8.40E-07	0.002	1.66786
USP36	2.42E-04	0.006	1.66902
HEATR1	1.76E-03	0.016	1.67018
PSMD13	1.90E-03	0.017	1.67018
AMY1	3.23E-04	0.007	1.67133
ARAF	2.47E-03	0.020	1.67133
CRTC2	3.80E-03	0.025	1.67365
PARP4	2.15E-04	0.006	1.67365
FIZ1	1.41E-03	0.014	1.67597
RANBP10	7.61E-05	0.004	1.67597
DPEP1	5.41E-04	0.009	1.67714
JMY	2.75E-04	0.007	1.67714
RHEB	5.08E-03	0.031	1.67714
CD36	3.69E-05	0.004	1.6783
MYOG	3.70E-03	0.025	1.67946
RANBP2	2.84E-04	0.007	1.67946
ZNF655	8.82E-03	0.043	1.67946
AKIRIN2	4.95E-05	0.004	1.68296
SRM	6.46E-03	0.036	1.68296
AEBP1	7.19E-03	0.038	1.68413
MLYCD	2.13E-03	0.018	1.68413
TRMT61A	4.86E-03	0.030	1.68413
LPIN2	4.88E-03	0.030	1.68529
KAT5	8.37E-03	0.042	1.68646
PSMD1	8.75E-04	0.011	1.68763
PSMD12	2.44E-03	0.020	1.68763
HAS1	1.50E-03	0.015	1.6888
MATR3	5.89E-04	0.009	1.6888
TNKS	1.24E-05	0.002	1.6888
NSMCE1	3.60E-03	0.025	1.68997
OAT	2.79E-05	0.003	1.68997
DDX24	2.38E-03	0.019	1.69114
DDX20	2.12E-04	0.006	1.69232
MYO5A	2.31E-03	0.019	1.69349
NOL9	1.18E-04	0.005	1.69466
USP1	3.08E-03	0.022	1.69466
FHL5	7.61E-03	0.040	1.69584
MYBBP1A	2.93E-03	0.022	1.69584
EIF2B1	1.06E-03	0.012	1.69702
NT5DC1	9.51E-04	0.012	1.69702
PLIN5	1.15E-03	0.013	1.69702
RNMT	1.27E-03	0.014	1.69702
EIF3G	9.98E-03	0.047	1.69819
SNRNP200	1.90E-04	0.006	1.69819
CLCC1	4.17E-03	0.027	1.69937
ALG1	4.80E-04	0.008	1.70055
Cd33	5.06E-03	0.031	1.70055
MYLK2	1.30E-05	0.002	1.70055
Nek10	8.52E-03	0.042	1.70055
PSMA6	4.96E-03	0.030	1.70055
CYB561	3.64E-03	0.025	1.70173
CORO6	3.17E-05	0.003	1.70409
NCL	4.45E-04	0.008	1.70409
RC3H1	1.06E-03	0.012	1.70409
SOX4	6.78E-03	0.037	1.70645
FIP1L1	1.80E-03	0.017	1.70764
SPATA5L1	1.69E-04	0.006	1.70764
CTHRC1	4.60E-03	0.029	1.71238
NEDD4L	1.66E-04	0.006	1.71238
NPAS2	1.75E-04	0.006	1.71238
LHPP	5.07E-03	0.031	1.71356
C12orf35	1.02E-04	0.005	1.71475
C1orf27	7.95E-03	0.041	1.71475
CENPQ	8.58E-03	0.043	1.71475
ENC1	4.93E-03	0.030	1.71475
MAN2A1	3.22E-04	0.007	1.71713
MYO18B	1.42E-03	0.014	1.71713
PSMB4	9.81E-03	0.046	1.71713
UHRF2	1.75E-03	0.016	1.71713
WIPI2	1.21E-04	0.005	1.71832
POR	2.82E-04	0.007	1.71951
TNFRSF1A	1.33E-04	0.005	1.7219
DPM1	9.68E-05	0.005	1.72309
LRRC41	3.66E-04	0.007	1.72309
PLIN3	7.04E-06	0.002	1.72429
PSMB1	1.10E-02	0.050	1.72429
ITGA5	3.53E-03	0.024	1.72548
MUC1	1.62E-04	0.006	1.72788
AATF	1.08E-03	0.012	1.72907
MLLT11	6.70E-03	0.037	1.72907
PSMB2	8.34E-03	0.042	1.72907
HERC4	1.55E-04	0.006	1.73027
DNM3	1.88E-04	0.006	1.73147
RIOK1	8.83E-05	0.004	1.73147
KIAA0020	5.53E-03	0.032	1.73388
MIER1	3.98E-03	0.026	1.73388
ZNF189	1.42E-03	0.014	1.73388
PNP	3.32E-03	0.024	1.73628
FUBP1	2.16E-04	0.006	1.73748
KLF6	4.07E-03	0.027	1.73748
PSMC1	7.11E-03	0.038	1.73748
UTP15	6.59E-05	0.004	1.73748
NAP1L1	2.72E-03	0.021	1.73869
RSL1D1	1.10E-03	0.013	1.73989
DCTN4	5.61E-05	0.004	1.7411
ENOX2	5.24E-03	0.031	1.7411
CCPG1	2.34E-05	0.003	1.74231
EXOSC1	9.98E-04	0.012	1.74352
H60b/H60c	1.11E-04	0.005	1.74352
MMS19	4.81E-04	0.008	1.74352
ADARB1	9.28E-06	0.002	1.74473
SNCA	1.84E-03	0.017	1.74473
SAA1	8.39E-03	0.042	1.74594
SMNDC1	6.65E-03	0.036	1.74715
Tor1aip1	5.57E-04	0.009	1.74836
C1QA	2.17E-03	0.018	1.74957
ENTPD1	4.25E-05	0.004	1.74957
IVNS1ABP	8.05E-03	0.041	1.74957
FAM21A	6.01E-04	0.009	1.75078
RIF1	1.12E-05	0.002	1.752
PSMC6	3.63E-03	0.025	1.75443
SIRT1	4.16E-04	0.008	1.75564
CA4	3.97E-03	0.026	1.75686
TGFBR1	5.08E-04	0.009	1.75686
CNNM3	4.68E-03	0.029	1.7593
UBQLN1	2.17E-03	0.018	1.7593
CLK1	5.83E-04	0.009	1.76052
FBXW11	4.12E-04	0.008	1.76296
SLC25A28	1.07E-02	0.049	1.76418
NFKBIB	5.65E-03	0.033	1.76541
PHYHD1	6.91E-05	0.004	1.76541
TMEM110	5.35E-04	0.009	1.76541
PES1	1.55E-03	0.015	1.76663
CDKN2AIPNL	1.07E-03	0.012	1.76908
DYM	8.31E-05	0.004	1.76908
IGF1R	2.66E-03	0.021	1.76908
SEPHS2	1.98E-03	0.017	1.76908
VLDLR	2.52E-04	0.006	1.76908
Zfp110	5.96E-04	0.009	1.77154
PSMA2	6.13E-03	0.035	1.77276
TBC1D25	8.56E-04	0.011	1.77399
RNF114	2.13E-04	0.006	1.77522
ELL	9.71E-04	0.012	1.77645
ODF3L2	9.06E-04	0.012	1.77769
ZNF18	2.30E-03	0.019	1.77769
FOSL2	7.09E-04	0.010	1.77892
RNASE4	3.32E-03	0.023	1.77892
SPCS3	2.62E-04	0.007	1.77892
TOLLIP	4.01E-04	0.008	1.77892
Ly6c1	1.64E-04	0.006	1.78139
SLC22A4	6.61E-03	0.036	1.78139
ZFAND2A	1.83E-03	0.017	1.78139
GPRC5A	6.90E-03	0.037	1.78262
CD14	5.03E-03	0.030	1.78386
MOSPD1	2.35E-04	0.006	1.78509
MYH14	1.71E-04	0.006	1.78509
LARP4	2.59E-04	0.007	1.78633
NUDT16	3.02E-04	0.007	1.78633
KAT8	5.39E-04	0.009	1.78757
ODC1	7.83E-03	0.040	1.78757
RNASEL	3.16E-04	0.007	1.78757
CIRH1A	1.64E-04	0.006	1.78881
EDNRB	1.40E-04	0.005	1.78881
GSK3B	4.55E-05	0.004	1.79005
CPXM1	4.07E-04	0.008	1.79129
CRBN	1.70E-04	0.006	1.79129
SEMA6B	2.87E-03	0.022	1.79129
DNAJB2	2.66E-03	0.021	1.79253
ART3	1.36E-04	0.005	1.79378
KIAA1432	2.77E-04	0.007	1.79626
INSR	2.43E-04	0.006	1.79751
PEX12	6.24E-04	0.010	1.80125
PTPN2	3.06E-03	0.022	1.8025
CCNL1	1.21E-04	0.005	1.80375
LCMT2	9.84E-04	0.012	1.80375
SNORA65	1.03E-02	0.048	1.80375
BRIX1	3.31E-04	0.007	1.805
UBFD1	1.54E-03	0.015	1.805
WBP1L	1.16E-04	0.005	1.805
AACS	5.66E-03	0.033	1.80625
ART5	6.66E-03	0.036	1.80751
ZNF445	9.63E-04	0.012	1.80751
ANXA7	2.21E-04	0.006	1.80876
ASB5	1.34E-03	0.014	1.80876
METTL1	1.54E-03	0.015	1.80876
GYPA	5.62E-03	0.033	1.81001
ALDH1A1	4.41E-04	0.008	1.81127
KLHL21	1.01E-02	0.047	1.81252
KLHL30	3.57E-03	0.024	1.81252
MLLT10	7.75E-04	0.011	1.81378
MTMR14	5.11E-04	0.009	1.81378
RNPC3	2.45E-03	0.020	1.81504
SIAH1	2.28E-03	0.019	1.81504
SMAD5	5.11E-05	0.004	1.8163
ECE1	6.71E-04	0.010	1.81756
ZC3H6	4.32E-03	0.028	1.81756
BCL7B	6.21E-04	0.010	1.82008
CD300LF	4.66E-03	0.029	1.82008
RAB30	5.84E-03	0.033	1.82008
SIGLEC8	9.29E-05	0.005	1.82008
IL1R1	8.60E-03	0.043	1.8226
BNIP3L	8.18E-03	0.041	1.82387
EIF4G3	1.27E-05	0.002	1.82387
Gm3258	1.24E-03	0.014	1.82387
GTF3C4	4.80E-04	0.008	1.82387
BMP2K	1.09E-03	0.013	1.82513
RPP38	2.15E-04	0.006	1.8302
POLR3E	1.44E-03	0.015	1.83147
4632427E13Rik	3.64E-04	0.007	1.83274
PHLDA3	7.15E-04	0.010	1.83401
DDX18	5.61E-03	0.033	1.83528
IPO13	5.11E-05	0.004	1.83528
MYD88	3.31E-05	0.003	1.83528
TBK1	1.45E-04	0.005	1.83528
ZNF143	2.17E-04	0.006	1.83528
CIRBP	5.67E-03	0.033	1.83655
EIF1AY	4.21E-04	0.008	1.83655
FAM63A	9.01E-04	0.011	1.83655
VEZT	3.17E-03	0.023	1.83655
AVIL	3.47E-03	0.024	1.83783
RAD23B	2.11E-03	0.018	1.83783
ZNF593	2.17E-03	0.018	1.83783
IL1B	1.67E-03	0.016	1.8391
LAS1L	2.47E-05	0.003	1.84038
ASXL1	3.01E-04	0.007	1.84165
PSEN1	9.33E-06	0.002	1.84165
USP42	8.04E-04	0.011	1.84165
POLR1B	1.22E-04	0.005	1.84293
MKI67IP	1.71E-04	0.006	1.84421
TRAFD1	2.79E-05	0.003	1.84548
HERPUD2	1.87E-05	0.003	1.84676
HSF2	1.10E-03	0.013	1.84676
RAD52	3.95E-04	0.008	1.84933
TENC1	5.19E-05	0.004	1.84933
LIN52	2.83E-03	0.021	1.85061
VPS54	3.29E-04	0.007	1.85061
IFITM2	7.36E-04	0.010	1.85318
MFAP1	2.48E-03	0.020	1.85318
FBLN1	5.92E-04	0.009	1.85446
RBL2	3.03E-04	0.007	1.85703
FBP2	9.79E-04	0.012	1.86219
ADPRHL2	5.26E-03	0.031	1.86348
Rassf1	2.55E-03	0.020	1.86477
DCAF10	9.67E-03	0.046	1.86607
GSR	4.04E-04	0.008	1.86736
CATSPER2	4.67E-03	0.029	1.86995
IGFBP4	2.81E-04	0.007	1.86995
FMNL2	2.44E-03	0.020	1.87514
PROCR	8.02E-04	0.011	1.87514
C5orf65	5.47E-04	0.009	1.87774
SAMHD1	2.39E-04	0.006	1.87774
XBP1	9.67E-06	0.002	1.87774
FXYD5	7.62E-03	0.040	1.87905
HTRA3	2.02E-03	0.018	1.87905
SYN2	3.52E-03	0.024	1.87905
TAF7	6.51E-04	0.010	1.87905
ZNF187	1.05E-05	0.002	1.87905
ACTR8	1.88E-03	0.017	1.88296
PSMC4	1.07E-02	0.049	1.88296
SGMS1	4.32E-05	0.004	1.88296
ACACB	5.34E-04	0.009	1.88557
PTTG1IP	1.02E-03	0.012	1.88557
C6orf62	1.52E-04	0.005	1.88688
CD53	2.41E-03	0.019	1.88818
TGFBR3	8.51E-05	0.004	1.88818
BCLAF1	2.38E-04	0.006	1.88949
SQSTM1	3.54E-04	0.007	1.88949
Gp49a	2.64E-04	0.007	1.8908
TGFBR2	1.63E-03	0.016	1.89343
ATF4	1.49E-04	0.005	1.89605
KCNJ2	8.71E-05	0.004	1.89605
IGFN1	3.07E-03	0.022	1.89737
UGCG	1.93E-03	0.017	1.89737
ZRANB1	1.10E-03	0.013	1.89868
ALPK2	1.73E-04	0.006	1.9
CSRNP1	8.64E-03	0.043	1.9
MRC1	2.29E-04	0.006	1.9
MTMR1	1.66E-04	0.006	1.9
PSMB3	3.10E-03	0.023	1.9
CNKSR3	1.64E-03	0.016	1.90264
NOS1	6.21E-03	0.035	1.90396
RHBDF2	3.14E-04	0.007	1.90396
CCDC59	4.57E-03	0.029	1.90528
Gm9769	2.78E-03	0.021	1.9066
RNF216	3.39E-05	0.003	1.9066
PIAS4	3.71E-03	0.025	1.90792
ZXDC	2.00E-04	0.006	1.90792
PA2G4	2.61E-04	0.007	1.91057
FAM107A	3.12E-03	0.023	1.91189
USP14	5.84E-04	0.009	1.91189
ADAMTS4	4.38E-03	0.028	1.91322
SAP30	5.47E-03	0.032	1.91322
BCL2L1	5.40E-03	0.032	1.91454
PSMA5	8.00E-04	0.011	1.91454
DDX27	4.92E-04	0.008	1.91587
TSPYL2	4.05E-03	0.027	1.91587
ZFAND5	4.81E-06	0.002	1.91587
C5AR1	2.82E-03	0.021	1.9172
PI4K2A	7.24E-05	0.004	1.9172
F13A1	1.43E-04	0.005	1.92119
LAMP2	4.81E-05	0.004	1.92119
PGLYRP1	2.30E-03	0.019	1.92252
RHOJ	9.22E-05	0.005	1.92252
SP4	9.11E-04	0.012	1.92519
ITPKC	7.66E-03	0.040	1.92786
NMT1	3.93E-05	0.004	1.92786
Pde4d	1.04E-02	0.048	1.92786
PHC3	6.14E-04	0.009	1.9292
THUMPD3	1.66E-03	0.016	1.93321
SSU72	1.15E-03	0.013	1.93455
ASPSCR1	8.46E-03	0.042	1.93589
VARS	3.69E-04	0.008	1.93724
NSFL1C	6.86E-04	0.010	1.93992
SMCR8	8.67E-06	0.002	1.93992
ZFP36	6.44E-03	0.036	1.94127
GNL2	2.00E-03	0.018	1.94261
MALT1	5.56E-04	0.009	1.94666
SYNJ2	1.26E-04	0.005	1.94666
SEC23IP	4.56E-04	0.008	1.95071
RLIM	8.89E-05	0.004	1.95342
IL33	9.25E-03	0.045	1.95748
FLNC	3.20E-03	0.023	1.95884
NMD3	8.58E-04	0.011	1.96156
PIM3	1.38E-03	0.014	1.96156
SLC25A34	1.01E-03	0.012	1.96156
FAM105B	7.71E-03	0.040	1.96428
PSMA1	1.94E-03	0.017	1.96428
ARID5A	1.58E-04	0.006	1.96564
IRAK3	3.31E-06	0.002	1.96564
METTL20	9.98E-04	0.012	1.967
SIM2	2.96E-03	0.022	1.96837
TMEM38B	2.64E-04	0.007	1.9711
C1QB	2.35E-03	0.019	1.97657
PRPF6	2.16E-05	0.003	1.97657
PSMD2	3.34E-04	0.007	1.97794
C10orf88	3.71E-03	0.025	1.98069
ERRFI1	5.17E-04	0.009	1.98069
Gm5785	8.35E-03	0.042	1.98481
TAX1BP1	3.02E-04	0.007	1.98481
CLEC4D	1.36E-03	0.014	1.9917
H3f3b	3.40E-04	0.007	1.99308
MED15	5.22E-04	0.009	1.99723
SCGB3A1	1.40E-03	0.014	1.99861
NOL8	7.36E-04	0.010	2
SLFN4	8.28E-03	0.042	2
NOP58	2.94E-04	0.007	2.00277
CSTF1	5.61E-04	0.009	2.00694
PIK3IP1	2.56E-04	0.006	2.00694
ZNF280D	4.94E-06	0.002	2.00694
ATOH8	2.26E-04	0.006	2.00834
C17orf48	6.86E-03	0.037	2.00973
BSDC1	1.65E-03	0.016	2.01112
G630090E17Rik	2.80E-04	0.007	2.01252
PSMD8	4.11E-03	0.027	2.01531
SCYL3	7.86E-04	0.011	2.0167
TLR4	1.89E-03	0.017	2.02371
C13orf33	5.74E-04	0.009	2.02651
CHI3L1	4.13E-03	0.027	2.02651
TIMP1	1.10E-03	0.013	2.02792
PTCD1	2.83E-05	0.003	2.02933
KLHL2	3.40E-04	0.007	2.02933
Ctla2a	3.18E-05	0.003	2.03355
SMG1	1.28E-04	0.005	2.03637
SRXN1	8.65E-04	0.011	2.03637
GCK	5.52E-04	0.009	2.03778
Zfp869	5.19E-04	0.009	2.04061
SLC6A12	1.08E-03	0.013	2.04486
PKP4	2.36E-04	0.006	2.04627
PSMD3	1.79E-03	0.016	2.04627
GADD45B	1.91E-03	0.017	2.04769
SLA	2.17E-04	0.006	2.04769
GGNBP2	1.30E-06	0.002	2.05053
ALS2	2.40E-03	0.019	2.05196
FTSJ3	1.53E-03	0.015	2.05338
KCTD20	2.86E-04	0.007	2.05338
Slfn1	3.31E-04	0.007	2.05338
CBLB	7.46E-04	0.010	2.0548
ALOX5AP	1.96E-03	0.017	2.05623
MS4A8B	7.50E-03	0.039	2.05623
ZSCAN21	7.09E-04	0.010	2.06051
EIF3A	6.98E-04	0.010	2.06337
TXNL1	3.88E-04	0.008	2.0648
NOL3	1.53E-03	0.015	2.06623
SLC43A3	5.70E-04	0.009	2.06623
WDR43	7.02E-04	0.010	2.06623
ZCCHC24	1.51E-04	0.005	2.06623
SRFBP1	9.30E-04	0.012	2.06766
LDLRAD3	1.99E-03	0.017	2.0691
LITAF	9.00E-04	0.011	2.0691
MGEA5	1.61E-05	0.003	2.07053
FBXO30	1.33E-03	0.014	2.07628
Zim1	2.23E-04	0.006	2.07772
PLAA	8.08E-04	0.011	2.0806
LPIN1	2.99E-04	0.007	2.08204
VPS37A	1.87E-04	0.006	2.08638
TUT1	6.53E-04	0.010	2.08782
CNPPD1	1.04E-04	0.005	2.08927
EIF3J	1.30E-03	0.014	2.08927
CYYR1	1.37E-04	0.005	2.09072
GPNMB	9.59E-03	0.046	2.09072
NUB1	3.14E-04	0.007	2.09217
NFE2L2	2.23E-05	0.003	2.09362
PRODH	2.14E-03	0.018	2.09507
TRAF3IP2	1.12E-03	0.013	2.09507
CLK4	1.03E-05	0.002	2.09652
FLVCR1	3.10E-04	0.007	2.09798
RPF1	3.25E-04	0.007	2.09798
MUSK	1.60E-03	0.015	2.09943
SLC12A2	1.40E-03	0.014	2.10526
UTP11L	1.96E-03	0.017	2.10818
APPL2	1.45E-04	0.005	2.10964
DNTTIP2	6.81E-04	0.010	2.10964
MECP2	4.29E-05	0.004	2.11111
DAXX	6.52E-04	0.010	2.11404
MMP19	2.06E-03	0.018	2.11404
TCTA	2.51E-03	0.020	2.11844
ANKRD33B	9.72E-04	0.012	2.11991
TMEM173	5.00E-04	0.009	2.11991
CLIP1	1.67E-04	0.006	2.12138
IL13RA1	6.05E-05	0.004	2.12579
Serpina3c	1.26E-03	0.014	2.12579
B4GALT1	5.02E-04	0.009	2.12874
BTG2	9.44E-03	0.045	2.13022
PLEKHM2	7.59E-05	0.004	2.13169
E330018D03Rik	9.82E-04	0.012	2.13317
FOXK1	2.51E-04	0.006	2.13909
ADCY2	6.94E-06	0.002	2.14206
ANXA4	8.56E-05	0.004	2.14206
FCGR2B	1.30E-03	0.014	2.14206
SLC9A1	3.61E-03	0.025	2.14206
UBC	4.36E-03	0.028	2.14206
CPNE8	5.96E-05	0.004	2.14355
PTP4A1	4.96E-03	0.030	2.14355
DDX21	9.30E-04	0.012	2.14503
SYNE1	9.47E-05	0.005	2.14652
PNPLA2	3.90E-04	0.008	2.14801
IL17RA	2.07E-05	0.003	2.1495
RGCC	1.10E-02	0.050	2.15696
TLE1	5.09E-04	0.009	2.15995
UCP2	6.65E-05	0.004	2.16445
DNAJB9	2.99E-03	0.022	2.16595
LMOD2	8.17E-04	0.011	2.16745
CTDP1	9.15E-06	0.002	2.17046
CTH	6.48E-03	0.036	2.17046
HSPB7	3.69E-03	0.025	2.17046
DARC	1.33E-03	0.014	2.17347
PSMC2	3.10E-03	0.023	2.18253
RRS1	6.46E-03	0.036	2.18253
ADRM1	7.49E-04	0.010	2.18404
JUNB	7.77E-03	0.040	2.18859
RIT1	1.99E-04	0.006	2.19162
Ngp	6.16E-03	0.035	2.19314
SEC24A	1.54E-04	0.005	2.19314
SLC35F5	9.81E-06	0.002	2.19314
UGP2	1.88E-04	0.006	2.19619
MAP3K14	2.42E-04	0.006	2.20076
AGT	7.94E-03	0.041	2.20228
STK11IP	2.15E-03	0.018	2.20228
FLCN	2.03E-04	0.006	2.20687
SLC3A2	5.43E-06	0.002	2.20687
CASP4	8.48E-04	0.011	2.20993
ARNT	5.66E-06	0.002	2.21453
PDE7A	4.78E-05	0.004	2.21453
TBC1D4	1.69E-03	0.016	2.21606
CATSPER4	8.44E-04	0.011	2.2176
PIM1	1.16E-03	0.013	2.22376
TBC1D17	1.96E-04	0.006	2.22993
WHAMM	2.43E-04	0.006	2.24078
DNAJB6	4.22E-04	0.008	2.24233
EMB	6.85E-03	0.037	2.247
THBS1	9.32E-03	0.045	2.24856
Fcna	7.01E-04	0.010	2.25168
FMO2	2.55E-03	0.020	2.25168
ABCC8	2.40E-03	0.019	2.2548
FAM13C	4.76E-05	0.004	2.25636
ARRDC2	3.12E-03	0.023	2.25793
TGM2	8.26E-05	0.004	2.2642
TRMT1	7.20E-04	0.010	2.26734
TMEM37	1.29E-05	0.002	2.26891
SNAI3	5.41E-03	0.032	2.27363
SLC43A2	2.40E-05	0.003	2.27521
GTPBP4	4.81E-04	0.008	2.27679
IMPDH2	5.72E-03	0.033	2.27679
ABHD4	8.54E-06	0.002	2.27837
GAS5	1.07E-05	0.002	2.27995
TMEM87B	1.39E-05	0.003	2.29104
CYP1B1	6.82E-04	0.010	2.2974
KCNF1	1.51E-03	0.015	2.30218
USP3	6.36E-05	0.004	2.30218
ALAS2	6.63E-03	0.036	2.30378
CYP7B1	8.73E-03	0.043	2.30857
FDFT1	2.66E-05	0.003	2.30857
EZH1	1.38E-04	0.005	2.31338
SAMD4A	4.67E-06	0.002	2.31338
UBXN4	3.51E-03	0.024	2.31659
MC5R	5.27E-03	0.031	2.31819
NUFIP1	8.07E-04	0.011	2.31819
PLVAP	5.89E-05	0.004	2.32141
NOP14	5.91E-04	0.009	2.32624
FILIP1	3.31E-05	0.003	2.32785
MAP1LC3B	4.66E-06	0.002	2.33755
ARL8A	3.71E-04	0.008	2.33918
1500012F01Rik	2.19E-05	0.003	2.3408
RBM20	1.38E-04	0.005	2.3408
CREBRF	3.97E-07	0.002	2.34567
ERBB2IP	4.25E-05	0.004	2.34567
ERN1	6.57E-04	0.010	2.35055
C3orf19	6.75E-04	0.010	2.36362
SERTAD2	3.65E-06	0.002	2.36362
HECTD1	5.57E-06	0.002	2.37512
GAA	1.42E-04	0.005	2.37677
UTP14A	1.54E-03	0.015	2.37677
MKNK2	6.56E-05	0.004	2.37841
S100A9	1.17E-04	0.005	2.37841
KDSR	5.65E-04	0.009	2.38171
KIAA0355	6.54E-05	0.004	2.38171
PSMD11	5.31E-04	0.009	2.38502
SYT12	3.17E-04	0.007	2.38667
FAM59A	2.14E-04	0.006	2.39496
ACVR1B	2.90E-04	0.007	2.39662
PPBP	3.60E-03	0.025	2.40161
FAM214A	1.40E-04	0.005	2.40827
SDAD1	8.20E-04	0.011	2.40827
JMJD1C	7.93E-05	0.004	2.40994
NPM1	6.88E-03	0.037	2.41999
IMPACT	3.35E-04	0.007	2.42335
CD163	2.40E-04	0.006	2.42503
Pvr	6.49E-04	0.010	2.43007
MS4A6A	1.17E-03	0.013	2.4402
MPZL2	4.32E-04	0.008	2.44698
HIF3A	2.71E-03	0.021	2.44867
ATP6V1H	4.56E-04	0.008	2.45207
SAT1	6.96E-05	0.004	2.45207
TNFAIP6	7.24E-03	0.038	2.45547
SCN7A	4.69E-06	0.002	2.464
ZDHHC23	1.08E-02	0.049	2.464
ZNF259	1.35E-03	0.014	2.4657
Ms4a6c	4.70E-04	0.008	2.47942
Abcb1b	2.59E-04	0.007	2.48285
CXCL14	3.76E-05	0.004	2.4863
OSGIN1	2.67E-05	0.003	2.48802
SIDT2	1.01E-04	0.005	2.48802
TWF2	6.20E-05	0.004	2.48802
PSMD4	2.03E-04	0.006	2.49839
PIK3R1	2.97E-05	0.003	2.50186
AKT1	1.18E-03	0.013	2.50359
SETDB2	1.72E-04	0.006	2.50359
SERPINE1	1.32E-03	0.014	2.50533
PLAC8	2.93E-04	0.007	2.50707
NXPE3	4.33E-03	0.028	2.53854
C3	6.40E-05	0.004	2.5403
Ifi202b	7.73E-04	0.011	2.5403
ULK1	1.20E-03	0.013	2.5403
LRRC2	5.47E-05	0.004	2.54206
KLF10	9.24E-05	0.005	2.54912
FOXO3	2.66E-04	0.007	2.55266
PDK4	6.87E-03	0.037	2.55266
DDI2	5.88E-04	0.009	2.55974
SORBS3	1.12E-03	0.013	2.57219
Bex1	2.88E-03	0.022	2.57576
GRAMD3	4.13E-04	0.008	2.57934
ZBTB10	2.90E-04	0.007	2.57934
BCL3	6.64E-05	0.004	2.58112
ZBTB16	3.19E-04	0.007	2.58112
EDA2R	3.27E-03	0.023	2.5865
SNED1	2.37E-04	0.006	2.5865
CEBPB	1.02E-03	0.012	2.58829
CFH	1.14E-04	0.005	2.59009
RORC	6.27E-05	0.004	2.59908
TP53INP1	4.59E-05	0.004	2.61353
FAM219A	2.67E-04	0.007	2.61716
RUNX1	2.13E-04	0.006	2.61897
SBNO2	1.04E-03	0.012	2.62806
CLEC10A	1.03E-04	0.005	2.62989
SDC4	5.98E-04	0.009	2.63536
Zfp617	8.16E-04	0.011	2.63719
MPHOSPH10	1.60E-04	0.006	2.63902
SBDS	3.46E-04	0.007	2.64451
Rnf113a2	4.88E-04	0.008	2.64818
ELK4	1.01E-05	0.002	2.65553
SLC7A8	1.27E-04	0.005	2.6629
IL4R	9.70E-05	0.005	2.66475
ZFYVE1	1.97E-04	0.006	2.674
STAT3	1.09E-04	0.005	2.67957
EDEM1	1.44E-04	0.005	2.68328
PIR	1.66E-04	0.006	2.68328
SLC25A33	3.68E-03	0.025	2.68515
SELP	2.50E-03	0.020	2.69634
MAFK	5.10E-04	0.009	2.70195
TMEM176B	4.42E-06	0.002	2.70195
SLC7A6	1.45E-03	0.015	2.70945
XPA	7.75E-04	0.011	2.70945
IFITM1	3.48E-03	0.024	2.71133
SSH2	1.30E-04	0.005	2.73777
ARHGAP26	5.98E-04	0.009	2.74157
PSMA7	8.19E-04	0.011	2.74918
MGP	6.34E-05	0.004	2.75299
Clca1	2.16E-03	0.018	2.7549
PLIN4	2.63E-04	0.007	2.7549
EID3	7.68E-04	0.011	2.76638
RHOU	8.21E-06	0.002	2.79142
TMEM176A	1.18E-06	0.002	2.79142
GFPT2	4.23E-04	0.008	2.79723
BACH1	4.57E-05	0.004	2.80111
TAF1D	4.73E-04	0.008	2.805
SOCS3	3.58E-03	0.024	2.81084
IER3	6.41E-04	0.010	2.81669
Zrsr1	3.02E-05	0.003	2.81864
NAA25	2.72E-04	0.007	2.82843
NOX4	2.68E-04	0.007	2.84218
IGFBP3	2.95E-03	0.022	2.8481
BNIP3	1.80E-06	0.002	2.85205
FAH	7.66E-03	0.040	2.85403
NPLOC4	1.03E-03	0.012	2.85601
ANAPC16	1.13E-04	0.005	2.85799
GPX3	1.14E-04	0.005	2.86592
TSR1	3.66E-04	0.007	2.86791
SLC20A1	3.17E-05	0.003	2.8699
GPR157	8.27E-04	0.011	2.87787
Mapk1ip1	3.99E-05	0.004	2.87787
CSF3R	8.59E-04	0.011	2.92006
FBXO31	7.14E-05	0.004	2.92209
RASA3	1.22E-04	0.005	2.92411
Serpina3h	1.68E-03	0.016	2.93834
DDX56	9.77E-04	0.012	2.97935
FGL2	8.79E-05	0.004	2.98556
NFIL3	8.19E-05	0.004	2.998
MYC	5.55E-04	0.009	3.00841
ZNF346	2.95E-03	0.022	3.01467
TMBIM1	2.41E-04	0.006	3.01676
1810032O08Rik	8.25E-03	0.042	3.02514
LRRC30	2.16E-05	0.003	3.03354
GNL3	3.31E-04	0.007	3.03774
IFI30	5.34E-03	0.032	3.04618
Ccl9	1.86E-04	0.006	3.06737
Ifitm6	3.02E-05	0.003	3.06737
GCLM	1.95E-05	0.003	3.08228
IRS2	1.12E-03	0.013	3.1145
PNPLA7	1.86E-04	0.006	3.11666
RORA	2.10E-05	0.003	3.12098
IL1R2	4.49E-04	0.008	3.14487
MOCOS	4.27E-07	0.002	3.14923
TMEM100	6.24E-04	0.010	3.14923
MMP8	2.21E-04	0.006	3.16017
ACER2	3.41E-04	0.007	3.16455
RANBP9	3.28E-04	0.007	3.16455
HGS	1.57E-03	0.015	3.21318
MS4A4A	3.05E-05	0.003	3.2154
XDH	7.82E-05	0.004	3.21986
ASB11	4.78E-05	0.004	3.22657
TACC2	1.14E-05	0.002	3.22657
C9orf71	1.46E-03	0.015	3.2288
LOX	3.34E-04	0.007	3.2288
GDA	4.47E-06	0.002	3.24901
MAP3K8	6.27E-06	0.002	3.24901
IP6K3	6.42E-04	0.010	3.27161
ITGAM	2.64E-06	0.002	3.27388
IFRD1	2.10E-05	0.003	3.2898
LYVE1	2.25E-04	0.006	3.32879
PEG3	8.11E-04	0.011	3.34499
DDIT4	1.81E-03	0.017	3.37292
GLUL	2.49E-04	0.006	3.42713
RETNLB	1.36E-03	0.014	3.4295
SIK1	6.06E-04	0.009	3.44141
C22orf13	6.59E-05	0.004	3.47738
TCP11L2	7.00E-06	0.002	3.50885
CTPS2	2.61E-04	0.007	3.5186
CRY2	2.39E-04	0.006	3.59004
NAPB	5.50E-05	0.004	3.60001
HP	1.62E-04	0.006	3.605
SLC10A6	1.45E-03	0.015	3.61
SLC15A4	3.70E-06	0.002	3.63008
TBC1D15	4.06E-06	0.002	3.6604
AQPEP	3.04E-04	0.007	3.66293
Gm11428	3.54E-04	0.007	3.66547
PPP1R15A	3.52E-06	0.002	3.7218
Ccl6	1.60E-04	0.006	3.77114
HMOX1	8.30E-04	0.011	3.78161
C4B	9.72E-05	0.005	3.78685
KLF15	3.10E-05	0.003	3.78685
KIAA0513	5.80E-04	0.009	3.81848
STC2	5.12E-04	0.009	3.81848
MRGPRG	9.88E-04	0.012	3.85839
C22orf25	5.89E-05	0.004	3.87716
UBE4A	7.77E-06	0.002	3.92312
LBP	4.45E-05	0.004	3.93674
CTSL2	1.95E-06	0.002	3.98064
RASSF4	4.31E-04	0.008	3.99169
ZWINT	3.46E-04	0.007	4.04461
FAM134B	1.92E-05	0.003	4.17565
MMP3	4.50E-04	0.008	4.18434
SLC43A1	2.43E-03	0.019	4.19596
MAP3K6	2.32E-04	0.006	4.21344
Ubb	2.49E-03	0.020	4.21637
FOXO1	5.92E-07	0.002	4.23687
Mocs1	2.26E-04	0.006	4.24275
LRRC58	8.66E-06	0.002	4.25748
S100A8	2.03E-04	0.006	4.26339
LRG1	9.64E-06	0.002	4.34092
FBXO32	3.33E-05	0.003	4.34694
CSF2RB	3.60E-04	0.007	4.36203
KLHL38	4.70E-04	0.008	4.39237
GALNTL2	1.79E-04	0.006	4.40457
MUSTN1	2.74E-04	0.007	4.40457
Ifi205	1.61E-03	0.015	4.45677
OSMR	8.35E-06	0.002	4.5096
ARRDC3	2.18E-03	0.018	4.53154
NPC1	3.72E-05	0.004	4.56938
ACOT2	3.18E-05	0.003	4.64603
TGIF1	6.50E-06	0.002	4.67835
FPR2	1.69E-03	0.016	4.68159
GADD45A	8.35E-04	0.011	4.68809
FIBIN	1.23E-05	0.002	4.82658
CXCR2	1.64E-04	0.006	4.87026
TFDP2	1.80E-05	0.003	4.90754
AMPD3	1.49E-04	0.005	4.96915
ACSS1	2.79E-05	0.003	4.99332
SPSB1	2.76E-05	0.003	4.99332
APOD	6.44E-05	0.004	5.11949
C16orf70	1.20E-05	0.002	5.20898
DOC2B	2.32E-04	0.006	5.31474
CNKSR1	1.11E-04	0.005	5.37029
FETUB	1.25E-04	0.005	5.40764
MAFF	1.08E-04	0.005	5.43018
EIF4EBP1	1.16E-05	0.002	5.50217
CEBPD	2.94E-05	0.003	5.50598
GABARAPL1	2.01E-05	0.003	5.62557
C10orf10	3.30E-04	0.007	5.6962
EGLN3	1.66E-04	0.006	6.00016
FKBP5	3.12E-06	0.002	6.16884
SLC7A2	1.37E-03	0.014	6.72251
Acot1	1.69E-04	0.006	6.83528
FIGF	7.73E-07	0.002	6.88282
RGS2	2.72E-04	0.007	6.88759
CDKN1A	2.68E-04	0.007	7.03232
TMEM140	5.87E-05	0.004	7.1602
TRIM63	6.93E-05	0.004	7.2501
MT1E	1.05E-04	0.005	9.59312
SESN1	7.09E-06	0.002	10.3388
IL6R	1.51E-06	0.002	10.9663
SLC39A14	1.54E-06	0.002	11.6479
MT1H	8.35E-05	0.004	16.4955
SERPINA3	1.53E-05	0.003	16.8071
CXCL13	4.60E-05	0.004	27.5886
LCN2	8.48E-06	0.002	42.1365

## Sheet: downregulated genes
Table S1. Differentially Expressed Genes Due to Cancer
Gene symbol	p-value	False Discovery Rate (q-value)	Fold Change
NREP	4.16E-05	0.004	-14.723
OSTN	7.44E-07	0.002	-14.6112
CHAD	4.85E-06	0.002	-13.8039
TFRC	1.09E-05	0.002	-13.737
PLCD4	1.22E-04	0.005	-12.261
NMRK2	7.52E-05	0.004	-10.8604
KY	5.91E-06	0.002	-10.6369
LRRC38	1.07E-04	0.005	-10.3245
SCD	2.17E-04	0.006	-7.84623
GDAP1	8.93E-04	0.011	-7.22001
KERA	1.66E-05	0.003	-6.95476
ITGB6	1.71E-05	0.003	-6.92109
PRKAG3	4.47E-04	0.008	-6.62996
IGFBP5	1.05E-04	0.005	-6.61619
TNMD	1.39E-05	0.003	-6.61619
FRZB	1.04E-04	0.005	-6.50252
AQP4	7.19E-04	0.010	-6.33349
METTL21C	2.69E-04	0.007	-6.25496
PDE4A	2.07E-05	0.003	-6.25062
MYBPH	5.36E-06	0.002	-6.24629
CDH4	6.64E-05	0.004	-6.21606
METTL21CP1	1.08E-04	0.005	-6.12623
COL1A1	4.88E-04	0.008	-6.10927
SEMA6C	1.26E-03	0.014	-5.93398
SLC37A4	4.73E-04	0.008	-5.55582
FASN	3.75E-03	0.025	-5.54812
KCNG4	5.31E-05	0.004	-5.52127
FAM78A	6.38E-05	0.004	-5.29269
SYPL2	7.31E-04	0.010	-5.14439
FILIP1L	7.03E-05	0.004	-5.09118
COL1A2	3.44E-04	0.007	-4.88379
ANGPTL2	2.25E-05	0.003	-4.71416
MAP2K6	7.20E-06	0.002	-4.69785
SMOX	1.32E-04	0.005	-4.67187
C3orf18	4.34E-05	0.004	-4.62355
DUSP10	4.61E-04	0.008	-4.55673
DBP	2.73E-03	0.021	-4.44752
MPP3	1.82E-04	0.006	-4.41068
MYOZ3	6.92E-05	0.004	-4.31991
ACTC1	3.41E-05	0.003	-4.16697
TRIM7	2.17E-03	0.018	-4.11246
C21orf7	6.18E-05	0.004	-4.09255
AGBL1	8.58E-06	0.002	-3.96687
FAM131A	2.26E-04	0.006	-3.85572
Gm4841	5.86E-03	0.033	-3.84771
STXBP4	1.58E-05	0.003	-3.75028
MFAP4	1.33E-04	0.005	-3.69353
MEF2C	2.38E-05	0.003	-3.63008
PDP1	8.65E-05	0.004	-3.62003
JPH2	8.27E-04	0.011	-3.5801
NKAIN1	5.44E-04	0.009	-3.56524
GAMT	7.02E-04	0.010	-3.53571
TP53INP2	3.11E-05	0.003	-3.53081
ABCD2	5.22E-04	0.009	-3.52837
KLHL23	1.05E-03	0.012	-3.50885
NETO2	1.94E-03	0.017	-3.4295
BCL6	5.55E-05	0.004	-3.41527
PRND	1.19E-03	0.013	-3.38933
ACHE	1.46E-03	0.015	-3.36592
SOBP	4.48E-04	0.008	-3.35893
WNT5A	3.00E-04	0.007	-3.35427
AKAP6	1.30E-06	0.002	-3.34963
BHLHE41	2.98E-04	0.007	-3.30122
RASGRP3	4.84E-05	0.004	-3.28752
DYNLL2	3.82E-05	0.004	-3.23104
NES	1.43E-03	0.015	-3.23104
AIMP2	1.23E-04	0.005	-3.21986
CASQ1	7.15E-04	0.010	-3.19984
CILP2	5.16E-04	0.009	-3.19541
PTPRS	2.27E-04	0.006	-3.18877
METTL11B	1.85E-04	0.006	-3.18215
NT5C1A	1.52E-03	0.015	-3.17334
DHCR7	2.71E-04	0.007	-3.17114
WFDC1	9.64E-04	0.012	-3.17114
SEC14L5	8.77E-04	0.011	-3.15142
KCNN2	1.10E-04	0.005	-3.14051
LYNX1	6.44E-05	0.004	-3.12965
C1orf170	5.99E-04	0.009	-3.11234
GDF11	4.07E-05	0.004	-3.09084
PPARGC1B	1.06E-04	0.005	-3.08228
PPAPDC3	1.69E-05	0.003	-3.07162
Gsta4	8.60E-04	0.011	-3.06524
APLNR	1.18E-04	0.005	-3.03143
OSBPL6	2.42E-04	0.006	-3.01676
RELT	5.74E-04	0.009	-3.01049
GPD1	1.16E-03	0.013	-3.00841
MDGA1	2.68E-04	0.007	-2.99177
CLCN1	7.77E-04	0.011	-2.9897
Scd2	5.81E-03	0.033	-2.96083
SH3BGR	3.97E-04	0.008	-2.96083
SYNPO2L	1.27E-03	0.014	-2.96083
ITM2A	9.65E-05	0.005	-2.94445
PSD3	1.55E-03	0.015	-2.93834
PLD5	1.21E-03	0.013	-2.92006
CCND1	2.41E-03	0.019	-2.89387
MYOD1	1.44E-03	0.015	-2.89186
PAK1	2.70E-04	0.007	-2.89186
CARNS1	2.13E-04	0.006	-2.88786
PLIN1	4.12E-04	0.008	-2.85799
ASB18	1.80E-04	0.006	-2.84613
PTPLA	3.70E-04	0.008	-2.82451
CPE	2.61E-04	0.007	-2.805
PDZD7	4.09E-03	0.027	-2.78949
GRB14	2.12E-06	0.002	-2.78755
C7orf53	6.37E-05	0.004	-2.78176
PLEKHH3	2.22E-04	0.006	-2.78176
ITIH5	5.95E-05	0.004	-2.77599
CERS1	4.21E-04	0.008	-2.77214
PCP4L1	6.61E-04	0.010	-2.76063
EML1	1.29E-03	0.014	-2.74347
RXRG	1.60E-04	0.006	-2.74157
FAM198B	4.91E-04	0.008	-2.73967
FAM69A	1.38E-03	0.014	-2.7283
FNDC1	1.14E-05	0.002	-2.7283
UFSP1	2.61E-04	0.007	-2.71697
BEST3	4.88E-06	0.002	-2.71133
Hdac9	4.31E-04	0.008	-2.70945
ITGB1BP2	1.01E-04	0.005	-2.70008
TMEM25	2.42E-04	0.006	-2.69821
MAF	8.75E-06	0.002	-2.69634
COL6A1	3.15E-04	0.007	-2.69447
Calm3	9.27E-04	0.012	-2.6926
SLC25A35	5.78E-05	0.004	-2.6926
1110002E22Rik	1.57E-04	0.006	-2.66106
PDE7B	3.27E-04	0.007	-2.65185
DAGLA	5.75E-05	0.004	-2.64818
FMOD	1.00E-04	0.005	-2.64268
MMP15	3.70E-04	0.008	-2.64085
TMX2	6.21E-03	0.035	-2.63902
TNK2	9.36E-04	0.012	-2.63902
CREB3L1	5.12E-04	0.009	-2.63719
REEP1	3.66E-03	0.025	-2.63171
PGM1	8.54E-04	0.011	-2.62624
COL15A1	4.90E-03	0.030	-2.60449
STYX	8.27E-04	0.011	-2.60088
GANC	1.82E-05	0.003	-2.59188
MEST	9.40E-05	0.005	-2.58471
KCTD15	6.38E-04	0.010	-2.58112
ANK1	6.08E-05	0.004	-2.57398
SLC41A3	1.45E-04	0.005	-2.56507
OGN	1.03E-04	0.005	-2.56152
RAB3A	6.14E-05	0.004	-2.55797
STAC3	1.01E-04	0.005	-2.55266
Akr1b10	1.18E-04	0.005	-2.54206
SREBF1	9.01E-04	0.011	-2.53503
CDC42EP2	3.09E-04	0.007	-2.52625
OCIAD2	2.31E-04	0.006	-2.51751
COL6A2	2.11E-04	0.006	-2.51577
SCN1B	6.01E-04	0.009	-2.51054
COL6A3	8.81E-05	0.004	-2.50533
C3orf43	1.68E-03	0.016	-2.50012
MKL1	5.51E-04	0.009	-2.49839
CRHR2	3.57E-04	0.007	-2.48802
SMTNL2	1.56E-03	0.015	-2.4863
LGALS1	4.43E-04	0.008	-2.48458
NQO2	6.30E-05	0.004	-2.47255
OXCT1	3.95E-06	0.002	-2.4657
MAMSTR	1.22E-05	0.002	-2.45888
ITGA4	1.86E-03	0.017	-2.43851
PLXND1	3.85E-04	0.008	-2.43851
LRP2BP	2.38E-03	0.019	-2.43176
COQ7	3.34E-05	0.003	-2.42839
FSD2	2.05E-05	0.003	-2.41329
PRSS23	1.04E-04	0.005	-2.41162
KCNC1	3.59E-06	0.002	-2.40827
SSX2IP	4.85E-04	0.008	-2.40494
SLC38A3	1.67E-04	0.006	-2.39828
RHBDL1	2.34E-04	0.006	-2.37841
PGAM2	1.44E-05	0.003	-2.37677
PIK3C2B	1.48E-04	0.005	-2.36854
FAM213B	1.13E-03	0.013	-2.3669
FSD1L	6.50E-03	0.036	-2.36362
CDK19	7.20E-04	0.010	-2.35708
SACS	1.21E-04	0.005	-2.35218
TGFB2	5.54E-05	0.004	-2.34404
TRIM35	5.84E-05	0.004	-2.34404
XRCC5	9.41E-04	0.012	-2.34242
LPHN1	1.36E-04	0.005	-2.33432
LOXL2	3.88E-04	0.008	-2.32947
BPGM	2.49E-05	0.003	-2.32624
TACO1	4.79E-05	0.004	-2.32624
GPR155	1.76E-03	0.016	-2.3198
KDR	6.99E-04	0.010	-2.3198
PPM1J	1.83E-04	0.006	-2.31498
Cbr2	4.76E-04	0.008	-2.31338
GNB5	4.75E-05	0.004	-2.31338
ISLR	4.30E-04	0.008	-2.31177
RAMP1	2.63E-04	0.007	-2.31177
Gbp4	9.15E-04	0.012	-2.30537
METRN	1.17E-03	0.013	-2.30058
TRAK1	1.45E-04	0.005	-2.29899
Retnla	1.43E-03	0.015	-2.28628
EFHD1	1.10E-03	0.013	-2.27837
SPARC	8.85E-05	0.004	-2.26734
CMBL	1.50E-04	0.005	-2.26577
CERCAM	1.71E-04	0.006	-2.25793
Ptges3l	9.19E-04	0.012	-2.2548
COL3A1	1.93E-03	0.017	-2.247
TMTC1	2.35E-04	0.006	-2.247
CNTFR	6.34E-05	0.004	-2.24389
SMARCD3	4.54E-04	0.008	-2.23457
RARB	4.77E-03	0.029	-2.22993
PHKG1	1.77E-04	0.006	-2.22839
SLC25A25	7.14E-03	0.038	-2.22684
FGF11	4.25E-03	0.027	-2.22376
MAST4	5.60E-05	0.004	-2.22376
TNFAIP2	1.45E-03	0.015	-2.22222
IBTK	1.26E-04	0.005	-2.21914
THY1	4.11E-04	0.008	-2.2176
TOMM40L	9.79E-04	0.012	-2.2176
MPZ	7.97E-03	0.041	-2.21453
ST8SIA5	2.45E-03	0.020	-2.20228
HSPB3	1.24E-03	0.014	-2.20076
TPPP3	3.09E-03	0.022	-2.19771
CLEC11A	5.60E-04	0.009	-2.19619
FBN1	1.63E-04	0.006	-2.19466
SLC45A4	2.13E-03	0.018	-2.19466
SERPINF1	1.33E-03	0.014	-2.18859
GPAM	4.89E-04	0.008	-2.18404
CIB2	2.49E-04	0.006	-2.17799
FBXW7	4.68E-04	0.008	-2.17648
P2RY1	2.80E-04	0.007	-2.16895
SBK1	1.36E-03	0.014	-2.16745
TRMT2B	5.87E-06	0.002	-2.16745
MAGIX	2.37E-05	0.003	-2.16595
EXD2	2.25E-03	0.019	-2.16295
PHKA1	1.10E-02	0.050	-2.16145
FSCN1	4.21E-03	0.027	-2.15995
B3GALNT2	9.27E-04	0.012	-2.15846
CITED4	7.20E-04	0.010	-2.15397
PITPNC1	1.42E-04	0.005	-2.15248
SLC9A2	8.35E-04	0.011	-2.15248
ATP1B2	9.12E-03	0.044	-2.14801
MAFA	6.95E-03	0.037	-2.14652
FAM57B	9.45E-05	0.005	-2.13909
LBX1	1.76E-03	0.016	-2.13909
CCDC88C	2.28E-04	0.006	-2.13761
ALPL	2.06E-03	0.018	-2.13317
LRRFIP1	2.62E-05	0.003	-2.13317
PALLD	2.09E-03	0.018	-2.13022
CKMT2	8.61E-06	0.002	-2.12727
COMP	1.02E-04	0.005	-2.12579
DNMT3A	2.65E-05	0.003	-2.12138
DUSP14	5.50E-04	0.009	-2.12138
RTN4IP1	9.59E-05	0.005	-2.11844
GDF10	2.61E-03	0.020	-2.1155
SLC4A4	8.50E-05	0.004	-2.10964
TIAM1	1.95E-03	0.017	-2.10526
DOCK4	2.19E-04	0.006	-2.1038
AOC3	2.92E-04	0.007	-2.09798
EXTL2	1.77E-04	0.006	-2.09507
SLC25A19	3.20E-03	0.023	-2.08349
TMEM45B	6.99E-05	0.004	-2.08204
HLF	2.25E-04	0.006	-2.0806
STON2	5.82E-05	0.004	-2.0806
ABI3BP	1.48E-04	0.005	-2.07772
HFE2	1.46E-03	0.015	-2.0734
RET	3.64E-04	0.007	-2.0691
HHATL	7.85E-05	0.004	-2.06766
C3orf26	1.08E-05	0.002	-2.06623
C11orf67	2.86E-04	0.007	-2.0648
LRTM1	7.25E-04	0.010	-2.06337
EPHX1	1.88E-05	0.003	-2.06051
GLTPD1	6.42E-04	0.010	-2.06051
MARCKS	1.11E-04	0.005	-2.05338
CHRNE	5.77E-04	0.009	-2.05196
NR3C2	1.03E-03	0.012	-2.05053
SYNM	1.85E-03	0.017	-2.04911
CPXM2	2.51E-04	0.006	-2.04769
ATP1B1	4.45E-04	0.008	-2.04627
KCNB1	6.02E-04	0.009	-2.04627
SFRP2	3.43E-03	0.024	-2.04486
HRASLS	7.45E-05	0.004	-2.04061
C17orf39	9.61E-05	0.005	-2.03778
ARHGEF10L	6.08E-05	0.004	-2.03637
GPD2	2.41E-04	0.006	-2.02511
SETD8	3.37E-04	0.007	-2.0223
COX7A1	1.46E-03	0.015	-2.0195
TPGS2	3.16E-04	0.007	-2.0195
MYOC	8.66E-05	0.004	-2.01531
TIRAP	2.87E-03	0.022	-2.01391
MUM1L1	5.35E-04	0.009	-2.01252
DLAT	1.77E-05	0.003	-2.00973
PON3	1.06E-04	0.005	-2.00555
DUPD1	3.12E-03	0.023	-2.00416
CD74	3.33E-03	0.024	-2.00277
FAM189B	3.43E-04	0.007	-2.00277
PPTC7	4.72E-04	0.008	-2.00277
KIAA1161	5.80E-05	0.004	-2
PPIF	1.09E-03	0.013	-1.99861
APOL6	5.46E-04	0.009	-1.99585
ECM2	2.07E-04	0.006	-1.99585
GREM2	2.39E-04	0.006	-1.99446
SESN3	5.54E-04	0.009	-1.99446
LACE1	5.20E-03	0.031	-1.9917
ANGPT1	5.92E-04	0.009	-1.99032
Ube2n	7.09E-03	0.038	-1.98894
XPR1	4.00E-04	0.008	-1.98756
FNDC5	1.42E-04	0.005	-1.98618
TSC22D4	5.00E-04	0.009	-1.98481
AQP7	1.29E-03	0.014	-1.98343
BTBD6	1.53E-03	0.015	-1.97794
DYRK2	2.78E-03	0.021	-1.97794
MAN2A2	5.06E-03	0.031	-1.97794
ARHGEF9	1.07E-05	0.002	-1.97657
STEAP3	3.35E-04	0.007	-1.97657
KCNAB1	2.65E-04	0.007	-1.9752
BCL6B	3.09E-05	0.003	-1.97247
MEOX1	3.52E-03	0.024	-1.96973
SEMA4D	6.30E-03	0.035	-1.96973
DDIT4L	7.53E-03	0.039	-1.96837
HPS5	2.72E-04	0.007	-1.967
SSC5D	6.36E-04	0.010	-1.967
PTGR2	4.06E-05	0.004	-1.96428
FAM101B	1.89E-03	0.017	-1.96156
CMC2	4.76E-04	0.008	-1.95884
MYADM	1.30E-03	0.014	-1.95613
CAMK2A	4.41E-04	0.008	-1.95206
PAPLN	2.12E-04	0.006	-1.94936
C17orf70	4.80E-04	0.008	-1.94666
HLA-DQB1	4.92E-03	0.030	-1.94666
ZNF710	1.05E-04	0.005	-1.94666
RASSF3	1.23E-04	0.005	-1.94396
TOB1	1.46E-03	0.015	-1.94396
CYBRD1	8.50E-04	0.011	-1.94127
ENTPD4	4.91E-04	0.008	-1.94127
FAM53B	8.60E-05	0.004	-1.93724
AHDC1	5.54E-05	0.004	-1.93589
INPPL1	3.30E-03	0.023	-1.93053
MGLL	1.03E-03	0.012	-1.9292
SIAE	2.06E-03	0.018	-1.92786
WIF1	2.14E-03	0.018	-1.92786
SCN4B	5.39E-03	0.032	-1.92519
CUEDC1	5.02E-05	0.004	-1.91587
HOMER1	3.04E-04	0.007	-1.91322
PEX11A	2.08E-03	0.018	-1.91322
CELSR2	5.76E-03	0.033	-1.90792
PCYOX1	1.87E-03	0.017	-1.90792
ESRRA	2.48E-05	0.003	-1.9066
HRAS	9.17E-05	0.005	-1.9066
DCUN1D2	2.63E-04	0.007	-1.90528
NAV2	4.57E-04	0.008	-1.9
COL5A1	6.65E-04	0.010	-1.89737
RGMA	9.49E-04	0.012	-1.89737
FAM20C	3.25E-03	0.023	-1.89605
PTP4A2	2.31E-03	0.019	-1.89474
ATP5G1	1.83E-03	0.017	-1.89343
PMS2	7.50E-03	0.039	-1.89343
PPP2R3A	8.79E-04	0.011	-1.89343
ZNF238	1.36E-04	0.005	-1.89343
Zfp185	8.47E-03	0.042	-1.89212
BPNT1	6.49E-05	0.004	-1.88688
GAL3ST2	7.44E-03	0.039	-1.88688
OTUB2	1.88E-03	0.017	-1.88688
CCND2	7.85E-05	0.004	-1.88557
CDH13	1.91E-04	0.006	-1.88557
ADK	2.53E-05	0.003	-1.88426
CC2D2A	5.40E-03	0.032	-1.88426
COL12A1	3.85E-04	0.008	-1.88296
CYC1	4.00E-06	0.002	-1.88165
TNC	6.97E-03	0.037	-1.87905
TMEM109	4.70E-03	0.029	-1.87644
APLP2	1.17E-03	0.013	-1.87125
NARF	4.99E-04	0.009	-1.86995
FEZ2	6.60E-04	0.010	-1.86865
QRSL1	2.50E-03	0.020	-1.86865
HLA-DMB1	1.35E-03	0.014	-1.86736
MFAP3L	6.85E-04	0.010	-1.86736
RHOBTB2	9.93E-04	0.012	-1.86736
XAF1	5.61E-03	0.033	-1.86348
GPRC5C	5.02E-03	0.030	-1.8609
RBP4	5.55E-04	0.009	-1.8609
PPAT	6.48E-04	0.010	-1.85961
CBY1	6.72E-04	0.010	-1.85446
NCK2	6.01E-05	0.004	-1.85189
NFIB	2.45E-05	0.003	-1.85189
WLS	1.76E-04	0.006	-1.85189
SDPR	1.86E-04	0.006	-1.85061
PLTP	8.75E-04	0.011	-1.84933
SLCO5A1	4.20E-04	0.008	-1.84676
DDAH1	7.12E-03	0.038	-1.84548
ATP2B3	8.52E-04	0.011	-1.84421
SLC25A10	1.71E-04	0.006	-1.84421
FITM1	2.36E-04	0.006	-1.84165
ISOC1	1.69E-03	0.016	-1.8391
LINGO3	4.44E-03	0.028	-1.8391
TMEM218	9.72E-03	0.046	-1.8391
FRAS1	4.80E-05	0.004	-1.83783
INPP5J	4.04E-03	0.027	-1.83783
KIF3C	1.62E-03	0.016	-1.83783
MREG	1.76E-04	0.006	-1.83655
CD59	3.68E-03	0.025	-1.82893
SEMA3A	1.21E-03	0.013	-1.82893
HLA-DRA	1.74E-03	0.016	-1.82766
PKDCC	1.47E-03	0.015	-1.82766
NEURL	3.53E-04	0.007	-1.8264
KDELR3	1.29E-03	0.014	-1.82513
HSPB2	1.54E-03	0.015	-1.82134
CCDC3	2.20E-04	0.006	-1.81882
FBXL17	3.65E-04	0.007	-1.81882
PCBP4	1.17E-03	0.013	-1.81504
JARID2	1.51E-03	0.015	-1.81378
TMEM117	1.47E-04	0.005	-1.81378
ANTXR2	1.79E-03	0.016	-1.81252
RHOBTB1	8.41E-03	0.042	-1.81252
ARSB	5.79E-05	0.004	-1.80751
CPQ	3.31E-04	0.007	-1.80751
HOMER2	3.17E-03	0.023	-1.805
DOK7	8.01E-05	0.004	-1.80375
OLFML3	2.08E-03	0.018	-1.80375
C1orf216	8.59E-04	0.011	-1.80125
SSPN	4.58E-03	0.029	-1.79876
DKK3	6.34E-04	0.010	-1.79751
AKTIP	1.37E-04	0.005	-1.79626
P2RY2	1.46E-03	0.015	-1.79378
TMCC2	3.14E-03	0.023	-1.79378
ADPRHL1	5.59E-03	0.033	-1.79253
ESR1	1.17E-04	0.005	-1.79253
QDPR	7.60E-05	0.004	-1.79253
ASPH	8.95E-04	0.011	-1.79129
FAM19A3	2.95E-03	0.022	-1.79129
SMAD3	5.18E-03	0.031	-1.79129
TMEM143	3.13E-05	0.003	-1.79129
ARHGAP18	3.27E-04	0.007	-1.79005
IFNGR2	3.91E-05	0.004	-1.79005
KLHL29	5.98E-03	0.034	-1.79005
MTERFD3	4.86E-03	0.030	-1.79005
RCN3	1.91E-03	0.017	-1.78881
VAMP1	3.40E-04	0.007	-1.78881
ANTXR1	3.56E-04	0.007	-1.78757
RNF11	1.79E-04	0.006	-1.78757
DUT	1.54E-03	0.015	-1.78509
ADD3	4.36E-04	0.008	-1.78386
KIAA0100	5.60E-04	0.009	-1.78262
COA5	3.48E-04	0.007	-1.78139
RCBTB2	5.80E-04	0.009	-1.78139
SMYD1	1.75E-04	0.006	-1.78015
BRP44	6.14E-04	0.009	-1.77892
CD248	1.20E-03	0.013	-1.77769
TMC7	3.39E-03	0.024	-1.77769
HSPG2	6.43E-04	0.010	-1.77522
TRIM13	2.42E-03	0.019	-1.77522
DPP4	1.66E-03	0.016	-1.77276
CXXC5	1.24E-04	0.005	-1.77031
ACVR1	4.50E-04	0.008	-1.76786
ERGIC1	3.67E-04	0.007	-1.76786
IDH3A	2.89E-06	0.002	-1.76786
UNC5B	1.41E-03	0.014	-1.76786
COL5A3	6.30E-04	0.010	-1.76418
TTLL1	9.22E-03	0.045	-1.76418
DHRS1	1.95E-04	0.006	-1.76296
TSPAN3	1.26E-03	0.014	-1.76296
EHD2	4.92E-04	0.008	-1.76174
PDS5B	1.85E-03	0.017	-1.76174
PLXNA1	2.09E-04	0.006	-1.76174
GRIA3	3.25E-03	0.023	-1.7593
ITPKB	5.94E-04	0.009	-1.7593
XYLT1	1.11E-04	0.005	-1.7593
SATB1	3.07E-04	0.007	-1.75808
TSPAN2	9.79E-05	0.005	-1.75808
TMEM64	2.52E-03	0.020	-1.75686
ZNF687	8.24E-04	0.011	-1.75686
TPMT	4.15E-04	0.008	-1.75564
PLEKHA2	2.78E-06	0.002	-1.75321
CACNA2D4	1.65E-03	0.016	-1.752
HK2	1.49E-04	0.005	-1.75078
CNTNAP2	7.79E-04	0.011	-1.74957
PLA2G16	3.35E-04	0.007	-1.74836
H2-Aa	1.03E-02	0.048	-1.74715
MRPL19	1.55E-04	0.006	-1.74715
B3GALT2	5.85E-03	0.033	-1.74594
MAP7D1	5.05E-05	0.004	-1.74594
CYB5R1	4.10E-04	0.008	-1.74352
PRKAR2B	2.50E-03	0.020	-1.74352
ZNF423	2.20E-03	0.018	-1.74352
NDUFC2	4.35E-04	0.008	-1.7411
SEMA3C	1.17E-03	0.013	-1.73989
PKIA	3.42E-04	0.007	-1.73869
TSHR	8.62E-03	0.043	-1.73869
ACOT7	1.21E-03	0.013	-1.73628
COL11A1	1.73E-04	0.006	-1.73508
GPC1	6.67E-04	0.010	-1.73388
SLC5A3	2.17E-04	0.006	-1.73388
CACNA2D1	9.74E-04	0.012	-1.73267
HDDC2	7.33E-04	0.010	-1.73267
POLE4	9.23E-05	0.005	-1.73267
CAV3	8.42E-04	0.011	-1.73147
DPT	7.67E-04	0.011	-1.72907
FBXO3	7.57E-05	0.004	-1.72907
GRTP1	5.22E-04	0.009	-1.72907
ENO1	2.23E-04	0.006	-1.72668
GTF3C6	5.62E-05	0.004	-1.72668
LRRC39	5.32E-05	0.004	-1.72668
Rdh18-ps	4.37E-03	0.028	-1.72548
NDN	1.38E-04	0.005	-1.72429
OLA1	8.90E-04	0.011	-1.72429
RAB40B	4.86E-03	0.030	-1.72429
TMEM185A	7.07E-04	0.010	-1.72429
RANGRF	4.38E-04	0.008	-1.72309
TET1	1.35E-03	0.014	-1.72309
DMPK	1.52E-04	0.005	-1.72071
MTUS1	3.95E-04	0.008	-1.72071
RNF122	2.53E-04	0.006	-1.71832
SERPINH1	3.72E-03	0.025	-1.71832
SH3PXD2A	1.06E-03	0.012	-1.71832
TSPAN12	4.20E-03	0.027	-1.71713
MMAB	2.49E-05	0.003	-1.71475
SPARCL1	7.83E-06	0.002	-1.71475
CRYZ	1.88E-04	0.006	-1.71356
DUSP22	1.16E-03	0.013	-1.71356
DUSP23	3.74E-03	0.025	-1.71238
NCS1	1.35E-03	0.014	-1.71238
PDXP	1.05E-02	0.048	-1.71238
ZNRF1	3.39E-04	0.007	-1.71238
PDSS1	1.21E-03	0.013	-1.71119
POSTN	1.01E-04	0.005	-1.71
USP2	9.93E-04	0.012	-1.70764
C3orf70	3.81E-05	0.004	-1.70527
FZD9	1.51E-03	0.015	-1.70409
NDUFA11	1.77E-04	0.006	-1.70409
TRIB2	6.66E-04	0.010	-1.70409
D2HGDH	5.53E-03	0.032	-1.70291
AMIGO3	2.85E-03	0.021	-1.70173
OXNAD1	1.73E-04	0.006	-1.70173
EPDR1	8.40E-04	0.011	-1.70055
RAP1GAP2	4.27E-03	0.027	-1.70055
LTBP4	2.99E-04	0.007	-1.69819
Mcpt4	5.81E-04	0.009	-1.69819
PCOLCE	2.27E-03	0.019	-1.69819
ALAS1	4.49E-03	0.028	-1.69466
NFYB	2.74E-03	0.021	-1.69466
TTL	2.56E-03	0.020	-1.69466
CA9	9.50E-03	0.045	-1.69349
ANKRD40	2.50E-04	0.006	-1.69232
CSPG4	2.01E-05	0.003	-1.69232
Gpr165	1.42E-03	0.014	-1.69232
SLC6A6	2.02E-03	0.018	-1.69114
SCRN1	1.04E-02	0.048	-1.68997
STIM2	2.39E-04	0.006	-1.68997
WDR76	9.81E-03	0.046	-1.68997
LURAP1L	8.56E-03	0.042	-1.6888
MXRA8	3.85E-04	0.008	-1.6888
C17orf58	3.60E-03	0.025	-1.68763
C18orf1	2.53E-04	0.006	-1.68646
VASH1	1.42E-04	0.005	-1.68529
SMPD1	8.52E-05	0.004	-1.68296
EIF4E	7.87E-03	0.040	-1.68179
TCEA3	2.84E-04	0.007	-1.68179
XPNPEP2	1.49E-03	0.015	-1.68179
SH3GLB2	1.93E-03	0.017	-1.68063
TST	4.82E-03	0.030	-1.68063
Foxo6	6.57E-03	0.036	-1.67946
MPND	3.34E-04	0.007	-1.67946
PPM1L	7.49E-05	0.004	-1.67946
2610029I01Rik	1.32E-03	0.014	-1.6783
LEPREL1	1.44E-04	0.005	-1.67714
TBC1D8B	2.39E-03	0.019	-1.67714
Gbp6	4.65E-03	0.029	-1.67597
HOXC8	4.48E-04	0.008	-1.67597
CKB	4.23E-03	0.027	-1.67481
MRPL18	3.43E-04	0.007	-1.67365
TEN1	1.38E-03	0.014	-1.67365
KDM2B	9.67E-05	0.005	-1.67133
KLHDC10	1.56E-04	0.006	-1.67018
PRKG1	2.03E-04	0.006	-1.67018
TM6SF1	2.10E-03	0.018	-1.67018
PODXL2	9.25E-04	0.012	-1.66902
SORL1	4.70E-03	0.029	-1.66902
ZNF467	1.62E-03	0.016	-1.66786
AK1	1.59E-03	0.015	-1.66671
BARX2	3.26E-03	0.023	-1.66671
TM7SF2	1.49E-03	0.015	-1.66671
SIX2	1.82E-03	0.017	-1.66555
ZNF280B	1.95E-03	0.017	-1.66555
C1qtnf6	9.15E-03	0.044	-1.6644
NDUFS1	5.29E-05	0.004	-1.6644
PPP1R14C	3.36E-03	0.024	-1.6644
ZADH2	4.54E-04	0.008	-1.6644
PTX3	3.50E-03	0.024	-1.66209
GPR180	4.42E-04	0.008	-1.66094
MANBA	2.59E-03	0.020	-1.66094
MAT2A	1.68E-03	0.016	-1.65979
C1QL3	1.08E-02	0.049	-1.65864
HCCS	2.39E-04	0.006	-1.65864
KIAA0195	5.21E-04	0.009	-1.65864
SEL1L3	7.98E-03	0.041	-1.65864
SLC16A3	4.03E-04	0.008	-1.65864
PSME1	3.35E-04	0.007	-1.65519
CAND2	9.15E-04	0.012	-1.65405
GHR	1.07E-03	0.012	-1.65405
SOX7	1.07E-03	0.012	-1.65405
ATXN1	1.10E-02	0.050	-1.6529
BACE1	6.73E-03	0.037	-1.6529
FAM114A1	1.04E-02	0.048	-1.6529
GSTT1	2.38E-03	0.019	-1.6529
P4HA1	1.35E-03	0.014	-1.6529
ZNF845	7.84E-03	0.040	-1.6529
ANKMY2	1.32E-03	0.014	-1.65176
DNM1L	1.17E-03	0.013	-1.65176
SLC25A11	7.11E-05	0.004	-1.65176
ZNF799	4.16E-03	0.027	-1.65176
G0S2	9.14E-03	0.044	-1.64718
DNAJB5	8.90E-05	0.004	-1.64604
SPATS2	1.46E-05	0.003	-1.64604
CRYBB1	9.02E-04	0.011	-1.64262
NAAA	1.53E-03	0.015	-1.64262
CLYBL	8.97E-05	0.005	-1.64148
PHB	1.07E-03	0.012	-1.64035
SYNGR1	6.57E-04	0.010	-1.64035
MUTED	3.03E-03	0.022	-1.63921
C14orf180	3.11E-04	0.007	-1.63807
KCNA7	3.45E-05	0.003	-1.63807
WFS1	4.09E-03	0.027	-1.63807
LRP11	6.17E-04	0.009	-1.6358
PITPNA	1.92E-06	0.002	-1.6358
EVC	1.26E-04	0.005	-1.63354
SMTN	4.27E-04	0.008	-1.63354
C8orf4	7.23E-05	0.004	-1.63127
SCN4A	2.27E-03	0.019	-1.63127
PPM1K	5.41E-04	0.009	-1.63014
CCBL1	3.33E-04	0.007	-1.62902
ATG4C	1.10E-03	0.013	-1.62789
Ifit3	9.31E-03	0.045	-1.62676
PRRX1	8.07E-05	0.004	-1.62676
SDHD	1.09E-04	0.005	-1.62676
COL6A6	2.25E-03	0.019	-1.62563
ORAI1	2.72E-04	0.007	-1.62563
SUSD2	6.50E-03	0.036	-1.62563
9030612E09Rik	7.30E-03	0.039	-1.6245
EIF2C1	2.97E-04	0.007	-1.6245
TMEM246	6.39E-05	0.004	-1.62225
ATP5G3	8.17E-05	0.004	-1.62113
GLT8D2	9.41E-05	0.005	-1.62113
MYLPF	1.83E-06	0.002	-1.62113
NDUFS8	6.21E-03	0.035	-1.62113
ALG3	4.66E-05	0.004	-1.62001
AKR1B1	2.36E-03	0.019	-1.61888
ANO8	9.98E-04	0.012	-1.61888
GGCX	8.93E-03	0.044	-1.61888
SLC2A12	3.88E-04	0.008	-1.61888
TMEM106C	1.41E-04	0.005	-1.61888
FAM125B	4.76E-03	0.029	-1.61776
POPDC2	1.12E-04	0.005	-1.61776
SERTAD4	9.67E-03	0.046	-1.61664
APOBEC2	2.88E-03	0.022	-1.61552
CA8	2.25E-03	0.019	-1.61552
DFFA	2.48E-03	0.020	-1.61552
EXTL3	7.27E-03	0.038	-1.61552
FAM132A	1.31E-03	0.014	-1.61552
MSRB3	1.34E-03	0.014	-1.61552
FAM173A	7.22E-03	0.038	-1.6144
MYADML2	6.53E-03	0.036	-1.6144
CYP2U1	7.70E-04	0.011	-1.61217
NTNG2	7.85E-04	0.011	-1.61217
OLFML2B	2.45E-03	0.020	-1.61217
Slc26a10	4.65E-03	0.029	-1.61217
EGLN1	1.10E-03	0.013	-1.61105
KAZALD1	2.88E-03	0.022	-1.61105
PCBD1	3.06E-04	0.007	-1.61105
TMEM242	2.20E-06	0.002	-1.61105
ZMIZ2	2.05E-04	0.006	-1.61105
PPT1	1.52E-03	0.015	-1.60993
RAB28	4.00E-04	0.008	-1.60993
MRPL45	3.22E-03	0.023	-1.6077
C14orf2	4.51E-04	0.008	-1.60659
PENK	1.37E-03	0.014	-1.60659
SSBP2	2.34E-03	0.019	-1.60659
RTKN2	8.20E-04	0.011	-1.60547
POLH	9.32E-04	0.012	-1.60436
DEXI	8.16E-04	0.011	-1.60325
FKBP9	3.71E-03	0.025	-1.60325
SEMA3B	1.85E-03	0.017	-1.60325
PLXNA4	1.76E-03	0.016	-1.60214
SLC46A1	2.78E-03	0.021	-1.60214
CACNB1	6.93E-03	0.037	-1.60103
KLF12	7.25E-04	0.010	-1.60103
NMRAL1	2.45E-03	0.020	-1.60103
SKA2	7.66E-05	0.004	-1.59992
FBXL16	3.33E-03	0.024	-1.59881
GPC4	7.46E-03	0.039	-1.59881
PADI2	1.70E-03	0.016	-1.59881
EPM2A	9.08E-03	0.044	-1.5977
FAHD1	1.31E-03	0.014	-1.5977
SUV420H2	1.94E-04	0.006	-1.5977
HDHD2	1.14E-03	0.013	-1.5966
CNIH	6.10E-05	0.004	-1.59549
COL5A2	7.67E-03	0.040	-1.59549
SNCG	5.92E-03	0.034	-1.59549
TRIM32	4.10E-04	0.008	-1.59549
UQCRC1	1.16E-05	0.002	-1.59549
Asb10	3.97E-04	0.008	-1.59438
GLRX5	2.40E-03	0.019	-1.59438
MYO10	1.25E-03	0.014	-1.59438
PDSS2	9.59E-04	0.012	-1.59328
CACNA1S	2.38E-03	0.019	-1.59218
HRC	5.10E-05	0.004	-1.59218
PTDSS1	3.32E-04	0.007	-1.59218
CRIP3	6.50E-05	0.004	-1.59107
ETS1	1.10E-03	0.013	-1.59107
Meg3	4.18E-03	0.027	-1.58997
NTF4	1.54E-03	0.015	-1.58887
9530091C08Rik	2.40E-03	0.019	-1.58777
NDUFC1	2.08E-05	0.003	-1.58777
PSPH	1.14E-05	0.002	-1.58777
ARHGEF6	3.68E-03	0.025	-1.58667
C1orf74	7.89E-03	0.041	-1.58557
FUT8	3.63E-04	0.007	-1.58557
GATAD1	1.51E-04	0.005	-1.58557
LMOD3	2.78E-05	0.003	-1.58557
COX11	5.42E-03	0.032	-1.58447
SELRC1	3.95E-03	0.026	-1.58447
FLRT2	1.75E-03	0.016	-1.58227
PIK3CD	2.92E-03	0.022	-1.58227
PLEKHB2	6.71E-03	0.037	-1.58227
PON1	1.05E-02	0.048	-1.58227
RRAGD	1.27E-03	0.014	-1.58227
SOD2	1.60E-04	0.006	-1.58227
TMEM45A	2.75E-03	0.021	-1.58227
TTYH2	1.92E-03	0.017	-1.58227
C5orf30	8.56E-04	0.011	-1.58118
CD34	2.63E-03	0.020	-1.58118
FADS2	5.08E-03	0.031	-1.58118
FAM78B	3.24E-03	0.023	-1.58118
FAT4	2.69E-03	0.021	-1.58008
MSANTD3	3.30E-04	0.007	-1.58008
CCNJ	9.53E-04	0.012	-1.57899
HOXD10	2.93E-03	0.022	-1.57899
NDUFA8	2.16E-04	0.006	-1.57899
ARHGAP12	4.81E-04	0.008	-1.57789
NDUFB7	3.89E-04	0.008	-1.57789
ABHD11	2.67E-04	0.007	-1.5768
CLASP1	3.39E-03	0.024	-1.5768
HPN	1.91E-03	0.017	-1.5768
NEXN	2.36E-03	0.019	-1.5768
RHOT2	3.48E-05	0.003	-1.5768
UCK1	1.05E-02	0.048	-1.5768
OLFML1	9.38E-03	0.045	-1.57571
POLK	2.11E-03	0.018	-1.57571
PON2	2.06E-04	0.006	-1.57571
SLC24A3	1.52E-03	0.015	-1.57571
DEF8	1.64E-05	0.003	-1.57462
FN3K	3.96E-03	0.026	-1.57462
GNAI1	1.98E-03	0.017	-1.57352
JMJD8	2.18E-03	0.018	-1.57352
MYL1	1.65E-04	0.006	-1.57352
SERINC2	3.08E-03	0.022	-1.57352
ANXA5	7.76E-03	0.040	-1.57243
CDON	1.01E-03	0.012	-1.57243
ENHO	5.32E-03	0.032	-1.57243
NDUFAF1	1.29E-03	0.014	-1.57243
DYRK1B	3.80E-03	0.025	-1.57135
RAVER2	3.30E-03	0.023	-1.57135
CCDC134	8.84E-04	0.011	-1.57026
SPON2	6.78E-03	0.037	-1.57026
CAMK1	1.19E-03	0.013	-1.56917
AR	2.42E-04	0.006	-1.56808
SGCD	1.77E-03	0.016	-1.56808
SLC25A15	6.97E-04	0.010	-1.56808
C1qtnf3	7.84E-03	0.040	-1.56699
FKTN	4.44E-03	0.028	-1.56699
MRPL12	1.99E-03	0.017	-1.56699
TPK1	7.90E-03	0.041	-1.56699
OLFML2A	3.92E-05	0.004	-1.56591
RNF5	6.63E-04	0.010	-1.56591
DLL1	3.47E-03	0.024	-1.56482
BCS1L	5.77E-04	0.009	-1.56374
KCNC3	7.15E-03	0.038	-1.56374
SIRT3	1.60E-03	0.015	-1.56374
SLC18B1	2.71E-03	0.021	-1.56374
MATN2	4.06E-04	0.008	-1.56266
PAMR1	2.71E-04	0.007	-1.56266
DHRS7C	1.97E-03	0.017	-1.56049
PPP2R5A	1.82E-03	0.017	-1.56049
AURKA	5.45E-03	0.032	-1.55941
ALKBH4	1.57E-04	0.006	-1.55833
ATG10	4.86E-03	0.030	-1.55833
PNKD	1.46E-03	0.015	-1.55833
PTHLH	3.67E-03	0.025	-1.55833
HOXC4	2.49E-03	0.020	-1.55725
TMEM126A	5.87E-03	0.033	-1.55725
DCHS1	4.78E-04	0.008	-1.55617
SLC44A1	1.66E-04	0.006	-1.55617
IL12A	3.50E-03	0.024	-1.55509
C2orf56	1.21E-03	0.013	-1.55401
GATM	2.88E-03	0.022	-1.55401
ASPA	9.80E-04	0.012	-1.55294
SH3KBP1	1.34E-03	0.014	-1.55294
Gm14403	2.97E-03	0.022	-1.55186
TMEM55A	1.50E-04	0.005	-1.55186
MAOB	5.13E-03	0.031	-1.55079
NDUFB10	6.71E-04	0.010	-1.55079
NDUFB8	2.62E-05	0.003	-1.55079
ATP5I	2.39E-03	0.019	-1.54971
CACNA1G	3.77E-03	0.025	-1.54971
ITGBL1	6.76E-03	0.037	-1.54971
PPP2R4	4.52E-04	0.008	-1.54971
ARHGAP20	1.51E-03	0.015	-1.54864
TBX15	1.29E-03	0.014	-1.54864
MRPL46	9.37E-03	0.045	-1.54756
SORBS2	7.45E-03	0.039	-1.54756
TSPAN13	2.02E-03	0.018	-1.54756
UNC5A	4.66E-04	0.008	-1.54756
MKKS	2.19E-04	0.006	-1.54649
BACE2	4.64E-03	0.029	-1.54542
EFHA2	2.48E-04	0.006	-1.54435
Rcan2	1.62E-03	0.016	-1.54435
Evi5l	2.17E-04	0.006	-1.54328
MSH3	3.80E-06	0.002	-1.54328
MYL3	2.21E-04	0.006	-1.54328
PPIC	2.35E-04	0.006	-1.54328
KCNN3	3.12E-03	0.023	-1.54221
SHISA4	9.44E-05	0.005	-1.54221
HDHD3	1.73E-03	0.016	-1.54114
Zfp191	2.25E-05	0.003	-1.54114
MDH1	1.21E-04	0.005	-1.53901
NDUFB6	1.66E-05	0.003	-1.53901
ZNF454	4.00E-04	0.008	-1.53901
CACNG6	1.86E-04	0.006	-1.53794
DESI2	5.59E-04	0.009	-1.53794
GUCY1A2	2.79E-04	0.007	-1.53794
MLXIPL	1.21E-04	0.005	-1.53688
ZYG11B	3.05E-05	0.003	-1.53688
ANLN	7.52E-03	0.039	-1.53581
ARL5B	2.87E-03	0.022	-1.53581
NDUFB2	1.25E-03	0.014	-1.53581
KCNJ12	6.97E-03	0.037	-1.53475
PITPNM2	5.73E-04	0.009	-1.53475
RTKN	2.15E-03	0.018	-1.53475
COL2A1	1.80E-03	0.017	-1.53368
ERMP1	2.15E-03	0.018	-1.53368
RNF217	2.17E-04	0.006	-1.53368
ANK2	8.01E-04	0.011	-1.53262
Atp5h	5.67E-03	0.033	-1.53262
EPHB1	8.68E-05	0.004	-1.53262
WDR35	5.46E-03	0.032	-1.53262
IGFBP6	1.07E-03	0.012	-1.53156
DNAJC12	5.15E-04	0.009	-1.5305
FUNDC1	6.04E-03	0.034	-1.5305
S1PR3	6.56E-03	0.036	-1.5305
ALDH1L2	8.37E-04	0.011	-1.52944
KANK2	2.44E-03	0.020	-1.52944
MIF4GD	2.32E-03	0.019	-1.52944
TPI1	9.45E-05	0.005	-1.52944
ALG2	1.42E-03	0.014	-1.52838
GPC3	3.92E-03	0.026	-1.52838
SDHB	7.03E-04	0.010	-1.52838
SYNPO2	2.15E-03	0.018	-1.52838
C11orf49	3.50E-03	0.024	-1.52732
CD109	1.13E-03	0.013	-1.52732
KIAA1958	2.68E-03	0.021	-1.52732
SRL	4.15E-04	0.008	-1.52732
C2orf40	5.80E-03	0.033	-1.52626
CCNG1	3.44E-03	0.024	-1.52626
KBTBD3	2.62E-05	0.003	-1.52626
PALM2	1.05E-02	0.048	-1.52414
ENPEP	7.26E-03	0.038	-1.52309
SLC11A2	3.43E-05	0.003	-1.52309
FKBP14	2.74E-03	0.021	-1.52203
HRSP12	7.36E-03	0.039	-1.52203
DHRS11	3.72E-03	0.025	-1.51992
FZR1	8.66E-04	0.011	-1.51992
NDUFB9	1.62E-04	0.006	-1.51992
ENPP2	1.35E-03	0.014	-1.51887
CHST1	1.64E-03	0.016	-1.51782
PLXDC1	8.08E-03	0.041	-1.51782
TBC1D7	9.93E-04	0.012	-1.51782
C1orf144	2.99E-03	0.022	-1.51677
EGFLAM	4.10E-03	0.027	-1.51677
FAM73B	1.87E-05	0.003	-1.51677
GIPC3	4.31E-04	0.008	-1.51677
MSI2	5.16E-05	0.004	-1.51677
PCOLCE2	2.10E-03	0.018	-1.51677
HABP4	1.17E-03	0.013	-1.51572

## Sheet: upregulated 2-fold or >
Gene symbol	p-value	False Discovery Rate (q-value)	Fold Change	Gene symbol	p-value	False Discovery Rate (q-value)	Fold Change
NOL8	7.36E-04	0.010	2	NOL8	7.36E-04	0.010	2
SLFN4	8.28E-03	0.042	2	SLFN4	8.28E-03	0.042	2
NOP58	2.94E-04	0.007	2.00277	NOP58	2.94E-04	0.007	2.00277
CSTF1	5.61E-04	0.009	2.00694	CSTF1	5.61E-04	0.009	2.00694
PIK3IP1	2.56E-04	0.006	2.00694	PIK3IP1	2.56E-04	0.006	2.00694
ZNF280D	4.94E-06	0.002	2.00694	ZNF280D	4.94E-06	0.002	2.00694
ATOH8	2.26E-04	0.006	2.00834	ATOH8	2.26E-04	0.006	2.00834
C17orf48	6.86E-03	0.037	2.00973	C17orf48	6.86E-03	0.037	2.00973
BSDC1	1.65E-03	0.016	2.01112	BSDC1	1.65E-03	0.016	2.01112
G630090E17Rik	2.80E-04	0.007	2.01252	G630090E17Rik	2.80E-04	0.007	2.01252
PSMD8	4.11E-03	0.027	2.01531	PSMD8	4.11E-03	0.027	2.01531
SCYL3	7.86E-04	0.011	2.0167	SCYL3	7.86E-04	0.011	2.0167
TLR4	1.89E-03	0.017	2.02371	TLR4	1.89E-03	0.017	2.02371
C13orf33	5.74E-04	0.009	2.02651	C13orf33	5.74E-04	0.009	2.02651
CHI3L1	4.13E-03	0.027	2.02651	CHI3L1	4.13E-03	0.027	2.02651
TIMP1	1.10E-03	0.013	2.02792	TIMP1	1.10E-03	0.013	2.02792
PTCD1	2.83E-05	0.003	2.02933	PTCD1	2.83E-05	0.003	2.02933
KLHL2	3.40E-04	0.007	2.02933	KLHL2	3.40E-04	0.007	2.02933
Ctla2a	3.18E-05	0.003	2.03355	Ctla2a	3.18E-05	0.003	2.03355
SMG1	1.28E-04	0.005	2.03637	SMG1	1.28E-04	0.005	2.03637
SRXN1	8.65E-04	0.011	2.03637	SRXN1	8.65E-04	0.011	2.03637
GCK	5.52E-04	0.009	2.03778	GCK	5.52E-04	0.009	2.03778
Zfp869	5.19E-04	0.009	2.04061	Zfp869	5.19E-04	0.009	2.04061
SLC6A12	1.08E-03	0.013	2.04486	SLC6A12	1.08E-03	0.013	2.04486
PKP4	2.36E-04	0.006	2.04627	PKP4	2.36E-04	0.006	2.04627
PSMD3	1.79E-03	0.016	2.04627	PSMD3	1.79E-03	0.016	2.04627
GADD45B	1.91E-03	0.017	2.04769	GADD45B	1.91E-03	0.017	2.04769
SLA	2.17E-04	0.006	2.04769	SLA	2.17E-04	0.006	2.04769
GGNBP2	1.30E-06	0.002	2.05053	GGNBP2	1.30E-06	0.002	2.05053
ALS2	2.40E-03	0.019	2.05196	ALS2	2.40E-03	0.019	2.05196
FTSJ3	1.53E-03	0.015	2.05338	FTSJ3	1.53E-03	0.015	2.05338
KCTD20	2.86E-04	0.007	2.05338	KCTD20	2.86E-04	0.007	2.05338
Slfn1	3.31E-04	0.007	2.05338	Slfn1	3.31E-04	0.007	2.05338
CBLB	7.46E-04	0.010	2.0548	CBLB	7.46E-04	0.010	2.0548
ALOX5AP	1.96E-03	0.017	2.05623	ALOX5AP	1.96E-03	0.017	2.05623
MS4A8B	7.50E-03	0.039	2.05623	MS4A8B	7.50E-03	0.039	2.05623
ZSCAN21	7.09E-04	0.010	2.06051	ZSCAN21	7.09E-04	0.010	2.06051
EIF3A	6.98E-04	0.010	2.06337	EIF3A	6.98E-04	0.010	2.06337
TXNL1	3.88E-04	0.008	2.0648	TXNL1	3.88E-04	0.008	2.0648
NOL3	1.53E-03	0.015	2.06623	NOL3	1.53E-03	0.015	2.06623
SLC43A3	5.70E-04	0.009	2.06623	SLC43A3	5.70E-04	0.009	2.06623
WDR43	7.02E-04	0.010	2.06623	WDR43	7.02E-04	0.010	2.06623
ZCCHC24	1.51E-04	0.005	2.06623	ZCCHC24	1.51E-04	0.005	2.06623
SRFBP1	9.30E-04	0.012	2.06766	SRFBP1	9.30E-04	0.012	2.06766
LDLRAD3	1.99E-03	0.017	2.0691	LDLRAD3	1.99E-03	0.017	2.0691
LITAF	9.00E-04	0.011	2.0691	LITAF	9.00E-04	0.011	2.0691
MGEA5	1.61E-05	0.003	2.07053	MGEA5	1.61E-05	0.003	2.07053
FBXO30	1.33E-03	0.014	2.07628	FBXO30	1.33E-03	0.014	2.07628
Zim1	2.23E-04	0.006	2.07772	Zim1	2.23E-04	0.006	2.07772
PLAA	8.08E-04	0.011	2.0806	PLAA	8.08E-04	0.011	2.0806
LPIN1	2.99E-04	0.007	2.08204	LPIN1	2.99E-04	0.007	2.08204
VPS37A	1.87E-04	0.006	2.08638	VPS37A	1.87E-04	0.006	2.08638
TUT1	6.53E-04	0.010	2.08782	TUT1	6.53E-04	0.010	2.08782
CNPPD1	1.04E-04	0.005	2.08927	CNPPD1	1.04E-04	0.005	2.08927
EIF3J	1.30E-03	0.014	2.08927	EIF3J	1.30E-03	0.014	2.08927
CYYR1	1.37E-04	0.005	2.09072	CYYR1	1.37E-04	0.005	2.09072
GPNMB	9.59E-03	0.046	2.09072	GPNMB	9.59E-03	0.046	2.09072
NUB1	3.14E-04	0.007	2.09217	NUB1	3.14E-04	0.007	2.09217
NFE2L2	2.23E-05	0.003	2.09362	NFE2L2	2.23E-05	0.003	2.09362
PRODH	2.14E-03	0.018	2.09507	PRODH	2.14E-03	0.018	2.09507
TRAF3IP2	1.12E-03	0.013	2.09507	TRAF3IP2	1.12E-03	0.013	2.09507
CLK4	1.03E-05	0.002	2.09652	CLK4	1.03E-05	0.002	2.09652
FLVCR1	3.10E-04	0.007	2.09798	FLVCR1	3.10E-04	0.007	2.09798
RPF1	3.25E-04	0.007	2.09798	RPF1	3.25E-04	0.007	2.09798
MUSK	1.60E-03	0.015	2.09943	MUSK	1.60E-03	0.015	2.09943
SLC12A2	1.40E-03	0.014	2.10526	SLC12A2	1.40E-03	0.014	2.10526
UTP11L	1.96E-03	0.017	2.10818	UTP11L	1.96E-03	0.017	2.10818
APPL2	1.45E-04	0.005	2.10964	APPL2	1.45E-04	0.005	2.10964
DNTTIP2	6.81E-04	0.010	2.10964	DNTTIP2	6.81E-04	0.010	2.10964
MECP2	4.29E-05	0.004	2.11111	MECP2	4.29E-05	0.004	2.11111
DAXX	6.52E-04	0.010	2.11404	DAXX	6.52E-04	0.010	2.11404
MMP19	2.06E-03	0.018	2.11404	MMP19	2.06E-03	0.018	2.11404
TCTA	2.51E-03	0.020	2.11844	TCTA	2.51E-03	0.020	2.11844
ANKRD33B	9.72E-04	0.012	2.11991	ANKRD33B	9.72E-04	0.012	2.11991
TMEM173	5.00E-04	0.009	2.11991	TMEM173	5.00E-04	0.009	2.11991
CLIP1	1.67E-04	0.006	2.12138	CLIP1	1.67E-04	0.006	2.12138
IL13RA1	6.05E-05	0.004	2.12579	IL13RA1	6.05E-05	0.004	2.12579
Serpina3c	1.26E-03	0.014	2.12579	Serpina3c	1.26E-03	0.014	2.12579
B4GALT1	5.02E-04	0.009	2.12874	B4GALT1	5.02E-04	0.009	2.12874
BTG2	9.44E-03	0.045	2.13022	BTG2	9.44E-03	0.045	2.13022
PLEKHM2	7.59E-05	0.004	2.13169	PLEKHM2	7.59E-05	0.004	2.13169
E330018D03Rik	9.82E-04	0.012	2.13317	E330018D03Rik	9.82E-04	0.012	2.13317
FOXK1	2.51E-04	0.006	2.13909	FOXK1	2.51E-04	0.006	2.13909
ADCY2	6.94E-06	0.002	2.14206	ADCY2	6.94E-06	0.002	2.14206
ANXA4	8.56E-05	0.004	2.14206	ANXA4	8.56E-05	0.004	2.14206
FCGR2B	1.30E-03	0.014	2.14206	FCGR2B	1.30E-03	0.014	2.14206
SLC9A1	3.61E-03	0.025	2.14206	SLC9A1	3.61E-03	0.025	2.14206
UBC	4.36E-03	0.028	2.14206	UBC	4.36E-03	0.028	2.14206
CPNE8	5.96E-05	0.004	2.14355	CPNE8	5.96E-05	0.004	2.14355
PTP4A1	4.96E-03	0.030	2.14355	PTP4A1	4.96E-03	0.030	2.14355
DDX21	9.30E-04	0.012	2.14503	DDX21	9.30E-04	0.012	2.14503
SYNE1	9.47E-05	0.005	2.14652	SYNE1	9.47E-05	0.005	2.14652
PNPLA2	3.90E-04	0.008	2.14801	PNPLA2	3.90E-04	0.008	2.14801
IL17RA	2.07E-05	0.003	2.1495	IL17RA	2.07E-05	0.003	2.1495
RGCC	1.10E-02	0.050	2.15696	RGCC	1.10E-02	0.050	2.15696
TLE1	5.09E-04	0.009	2.15995	TLE1	5.09E-04	0.009	2.15995
UCP2	6.65E-05	0.004	2.16445	UCP2	6.65E-05	0.004	2.16445
DNAJB9	2.99E-03	0.022	2.16595	DNAJB9	2.99E-03	0.022	2.16595
LMOD2	8.17E-04	0.011	2.16745	LMOD2	8.17E-04	0.011	2.16745
CTDP1	9.15E-06	0.002	2.17046	CTDP1	9.15E-06	0.002	2.17046
CTH	6.48E-03	0.036	2.17046	CTH	6.48E-03	0.036	2.17046
HSPB7	3.69E-03	0.025	2.17046	HSPB7	3.69E-03	0.025	2.17046
DARC	1.33E-03	0.014	2.17347	DARC	1.33E-03	0.014	2.17347
PSMC2	3.10E-03	0.023	2.18253	PSMC2	3.10E-03	0.023	2.18253
RRS1	6.46E-03	0.036	2.18253	RRS1	6.46E-03	0.036	2.18253
ADRM1	7.49E-04	0.010	2.18404	ADRM1	7.49E-04	0.010	2.18404
JUNB	7.77E-03	0.040	2.18859	JUNB	7.77E-03	0.040	2.18859
RIT1	1.99E-04	0.006	2.19162	RIT1	1.99E-04	0.006	2.19162
Ngp	6.16E-03	0.035	2.19314	Ngp	6.16E-03	0.035	2.19314
SEC24A	1.54E-04	0.005	2.19314	SEC24A	1.54E-04	0.005	2.19314
SLC35F5	9.81E-06	0.002	2.19314	SLC35F5	9.81E-06	0.002	2.19314
UGP2	1.88E-04	0.006	2.19619	UGP2	1.88E-04	0.006	2.19619
MAP3K14	2.42E-04	0.006	2.20076	MAP3K14	2.42E-04	0.006	2.20076
AGT	7.94E-03	0.041	2.20228	AGT	7.94E-03	0.041	2.20228
STK11IP	2.15E-03	0.018	2.20228	STK11IP	2.15E-03	0.018	2.20228
FLCN	2.03E-04	0.006	2.20687	FLCN	2.03E-04	0.006	2.20687
SLC3A2	5.43E-06	0.002	2.20687	SLC3A2	5.43E-06	0.002	2.20687
CASP4	8.48E-04	0.011	2.20993	CASP4	8.48E-04	0.011	2.20993
ARNT	5.66E-06	0.002	2.21453	ARNT	5.66E-06	0.002	2.21453
PDE7A	4.78E-05	0.004	2.21453	PDE7A	4.78E-05	0.004	2.21453
TBC1D4	1.69E-03	0.016	2.21606	TBC1D4	1.69E-03	0.016	2.21606
CATSPER4	8.44E-04	0.011	2.2176	CATSPER4	8.44E-04	0.011	2.2176
PIM1	1.16E-03	0.013	2.22376	PIM1	1.16E-03	0.013	2.22376
TBC1D17	1.96E-04	0.006	2.22993	TBC1D17	1.96E-04	0.006	2.22993
WHAMM	2.43E-04	0.006	2.24078	WHAMM	2.43E-04	0.006	2.24078
DNAJB6	4.22E-04	0.008	2.24233	DNAJB6	4.22E-04	0.008	2.24233
EMB	6.85E-03	0.037	2.247	EMB	6.85E-03	0.037	2.247
THBS1	9.32E-03	0.045	2.24856	THBS1	9.32E-03	0.045	2.24856
Fcna	7.01E-04	0.010	2.25168	Fcna	7.01E-04	0.010	2.25168
FMO2	2.55E-03	0.020	2.25168	FMO2	2.55E-03	0.020	2.25168
ABCC8	2.40E-03	0.019	2.2548	ABCC8	2.40E-03	0.019	2.2548
FAM13C	4.76E-05	0.004	2.25636	FAM13C	4.76E-05	0.004	2.25636
ARRDC2	3.12E-03	0.023	2.25793	ARRDC2	3.12E-03	0.023	2.25793
TGM2	8.26E-05	0.004	2.2642	TGM2	8.26E-05	0.004	2.2642
TRMT1	7.20E-04	0.010	2.26734	TRMT1	7.20E-04	0.010	2.26734
TMEM37	1.29E-05	0.002	2.26891	TMEM37	1.29E-05	0.002	2.26891
SNAI3	5.41E-03	0.032	2.27363	SNAI3	5.41E-03	0.032	2.27363
SLC43A2	2.40E-05	0.003	2.27521	SLC43A2	2.40E-05	0.003	2.27521
GTPBP4	4.81E-04	0.008	2.27679	GTPBP4	4.81E-04	0.008	2.27679
IMPDH2	5.72E-03	0.033	2.27679	IMPDH2	5.72E-03	0.033	2.27679
ABHD4	8.54E-06	0.002	2.27837	ABHD4	8.54E-06	0.002	2.27837
GAS5	1.07E-05	0.002	2.27995	GAS5	1.07E-05	0.002	2.27995
TMEM87B	1.39E-05	0.003	2.29104	TMEM87B	1.39E-05	0.003	2.29104
CYP1B1	6.82E-04	0.010	2.2974	CYP1B1	6.82E-04	0.010	2.2974
KCNF1	1.51E-03	0.015	2.30218	KCNF1	1.51E-03	0.015	2.30218
USP3	6.36E-05	0.004	2.30218	USP3	6.36E-05	0.004	2.30218
ALAS2	6.63E-03	0.036	2.30378	ALAS2	6.63E-03	0.036	2.30378
CYP7B1	8.73E-03	0.043	2.30857	CYP7B1	8.73E-03	0.043	2.30857
FDFT1	2.66E-05	0.003	2.30857	FDFT1	2.66E-05	0.003	2.30857
EZH1	1.38E-04	0.005	2.31338	EZH1	1.38E-04	0.005	2.31338
SAMD4A	4.67E-06	0.002	2.31338	SAMD4A	4.67E-06	0.002	2.31338
UBXN4	3.51E-03	0.024	2.31659	UBXN4	3.51E-03	0.024	2.31659
MC5R	5.27E-03	0.031	2.31819	MC5R	5.27E-03	0.031	2.31819
NUFIP1	8.07E-04	0.011	2.31819	NUFIP1	8.07E-04	0.011	2.31819
PLVAP	5.89E-05	0.004	2.32141	PLVAP	5.89E-05	0.004	2.32141
NOP14	5.91E-04	0.009	2.32624	NOP14	5.91E-04	0.009	2.32624
FILIP1	3.31E-05	0.003	2.32785	FILIP1	3.31E-05	0.003	2.32785
MAP1LC3B	4.66E-06	0.002	2.33755	MAP1LC3B	4.66E-06	0.002	2.33755
ARL8A	3.71E-04	0.008	2.33918	ARL8A	3.71E-04	0.008	2.33918
1500012F01Rik	2.19E-05	0.003	2.3408	1500012F01Rik	2.19E-05	0.003	2.3408
RBM20	1.38E-04	0.005	2.3408	RBM20	1.38E-04	0.005	2.3408
CREBRF	3.97E-07	0.002	2.34567	CREBRF	3.97E-07	0.002	2.34567
ERBB2IP	4.25E-05	0.004	2.34567	ERBB2IP	4.25E-05	0.004	2.34567
ERN1	6.57E-04	0.010	2.35055	ERN1	6.57E-04	0.010	2.35055
C3orf19	6.75E-04	0.010	2.36362	C3orf19	6.75E-04	0.010	2.36362
SERTAD2	3.65E-06	0.002	2.36362	SERTAD2	3.65E-06	0.002	2.36362
HECTD1	5.57E-06	0.002	2.37512	HECTD1	5.57E-06	0.002	2.37512
GAA	1.42E-04	0.005	2.37677	GAA	1.42E-04	0.005	2.37677
UTP14A	1.54E-03	0.015	2.37677	UTP14A	1.54E-03	0.015	2.37677
MKNK2	6.56E-05	0.004	2.37841	MKNK2	6.56E-05	0.004	2.37841
S100A9	1.17E-04	0.005	2.37841	S100A9	1.17E-04	0.005	2.37841
KDSR	5.65E-04	0.009	2.38171	KDSR	5.65E-04	0.009	2.38171
KIAA0355	6.54E-05	0.004	2.38171	KIAA0355	6.54E-05	0.004	2.38171
PSMD11	5.31E-04	0.009	2.38502	PSMD11	5.31E-04	0.009	2.38502
SYT12	3.17E-04	0.007	2.38667	SYT12	3.17E-04	0.007	2.38667
FAM59A	2.14E-04	0.006	2.39496	FAM59A	2.14E-04	0.006	2.39496
ACVR1B	2.90E-04	0.007	2.39662	ACVR1B	2.90E-04	0.007	2.39662
PPBP	3.60E-03	0.025	2.40161	PPBP	3.60E-03	0.025	2.40161
FAM214A	1.40E-04	0.005	2.40827	FAM214A	1.40E-04	0.005	2.40827
SDAD1	8.20E-04	0.011	2.40827	SDAD1	8.20E-04	0.011	2.40827
JMJD1C	7.93E-05	0.004	2.40994	JMJD1C	7.93E-05	0.004	2.40994
NPM1	6.88E-03	0.037	2.41999	NPM1	6.88E-03	0.037	2.41999
IMPACT	3.35E-04	0.007	2.42335	IMPACT	3.35E-04	0.007	2.42335
CD163	2.40E-04	0.006	2.42503	CD163	2.40E-04	0.006	2.42503
Pvr	6.49E-04	0.010	2.43007	Pvr	6.49E-04	0.010	2.43007
MS4A6A	1.17E-03	0.013	2.4402	MS4A6A	1.17E-03	0.013	2.4402
MPZL2	4.32E-04	0.008	2.44698	MPZL2	4.32E-04	0.008	2.44698
HIF3A	2.71E-03	0.021	2.44867	HIF3A	2.71E-03	0.021	2.44867
ATP6V1H	4.56E-04	0.008	2.45207	ATP6V1H	4.56E-04	0.008	2.45207
SAT1	6.96E-05	0.004	2.45207	SAT1	6.96E-05	0.004	2.45207
TNFAIP6	7.24E-03	0.038	2.45547	TNFAIP6	7.24E-03	0.038	2.45547
SCN7A	4.69E-06	0.002	2.464	SCN7A	4.69E-06	0.002	2.464
ZDHHC23	1.08E-02	0.049	2.464	ZDHHC23	1.08E-02	0.049	2.464
ZNF259	1.35E-03	0.014	2.4657	ZNF259	1.35E-03	0.014	2.4657
Ms4a6c	4.70E-04	0.008	2.47942	Ms4a6c	4.70E-04	0.008	2.47942
Abcb1b	2.59E-04	0.007	2.48285	Abcb1b	2.59E-04	0.007	2.48285
CXCL14	3.76E-05	0.004	2.4863	CXCL14	3.76E-05	0.004	2.4863
OSGIN1	2.67E-05	0.003	2.48802	OSGIN1	2.67E-05	0.003	2.48802
SIDT2	1.01E-04	0.005	2.48802	SIDT2	1.01E-04	0.005	2.48802
TWF2	6.20E-05	0.004	2.48802	TWF2	6.20E-05	0.004	2.48802
PSMD4	2.03E-04	0.006	2.49839	PSMD4	2.03E-04	0.006	2.49839
PIK3R1	2.97E-05	0.003	2.50186	PIK3R1	2.97E-05	0.003	2.50186
AKT1	1.18E-03	0.013	2.50359	AKT1	1.18E-03	0.013	2.50359
SETDB2	1.72E-04	0.006	2.50359	SETDB2	1.72E-04	0.006	2.50359
SERPINE1	1.32E-03	0.014	2.50533	SERPINE1	1.32E-03	0.014	2.50533
PLAC8	2.93E-04	0.007	2.50707	PLAC8	2.93E-04	0.007	2.50707
NXPE3	4.33E-03	0.028	2.53854	NXPE3	4.33E-03	0.028	2.53854
C3	6.40E-05	0.004	2.5403	C3	6.40E-05	0.004	2.5403
Ifi202b	7.73E-04	0.011	2.5403	Ifi202b	7.73E-04	0.011	2.5403
ULK1	1.20E-03	0.013	2.5403	ULK1	1.20E-03	0.013	2.5403
LRRC2	5.47E-05	0.004	2.54206	LRRC2	5.47E-05	0.004	2.54206
KLF10	9.24E-05	0.005	2.54912	KLF10	9.24E-05	0.005	2.54912
FOXO3	2.66E-04	0.007	2.55266	FOXO3	2.66E-04	0.007	2.55266
PDK4	6.87E-03	0.037	2.55266	PDK4	6.87E-03	0.037	2.55266
DDI2	5.88E-04	0.009	2.55974	DDI2	5.88E-04	0.009	2.55974
SORBS3	1.12E-03	0.013	2.57219	SORBS3	1.12E-03	0.013	2.57219
Bex1	2.88E-03	0.022	2.57576	Bex1	2.88E-03	0.022	2.57576
GRAMD3	4.13E-04	0.008	2.57934	GRAMD3	4.13E-04	0.008	2.57934
ZBTB10	2.90E-04	0.007	2.57934	ZBTB10	2.90E-04	0.007	2.57934
BCL3	6.64E-05	0.004	2.58112	BCL3	6.64E-05	0.004	2.58112
ZBTB16	3.19E-04	0.007	2.58112	ZBTB16	3.19E-04	0.007	2.58112
EDA2R	3.27E-03	0.023	2.5865	EDA2R	3.27E-03	0.023	2.5865
SNED1	2.37E-04	0.006	2.5865	SNED1	2.37E-04	0.006	2.5865
CEBPB	1.02E-03	0.012	2.58829	CEBPB	1.02E-03	0.012	2.58829
CFH	1.14E-04	0.005	2.59009	CFH	1.14E-04	0.005	2.59009
RORC	6.27E-05	0.004	2.59908	RORC	6.27E-05	0.004	2.59908
TP53INP1	4.59E-05	0.004	2.61353	TP53INP1	4.59E-05	0.004	2.61353
FAM219A	2.67E-04	0.007	2.61716	FAM219A	2.67E-04	0.007	2.61716
RUNX1	2.13E-04	0.006	2.61897	RUNX1	2.13E-04	0.006	2.61897
SBNO2	1.04E-03	0.012	2.62806	SBNO2	1.04E-03	0.012	2.62806
CLEC10A	1.03E-04	0.005	2.62989	CLEC10A	1.03E-04	0.005	2.62989
SDC4	5.98E-04	0.009	2.63536	SDC4	5.98E-04	0.009	2.63536
Zfp617	8.16E-04	0.011	2.63719	Zfp617	8.16E-04	0.011	2.63719
MPHOSPH10	1.60E-04	0.006	2.63902	MPHOSPH10	1.60E-04	0.006	2.63902
SBDS	3.46E-04	0.007	2.64451	SBDS	3.46E-04	0.007	2.64451
Rnf113a2	4.88E-04	0.008	2.64818	Rnf113a2	4.88E-04	0.008	2.64818
ELK4	1.01E-05	0.002	2.65553	ELK4	1.01E-05	0.002	2.65553
SLC7A8	1.27E-04	0.005	2.6629	SLC7A8	1.27E-04	0.005	2.6629
IL4R	9.70E-05	0.005	2.66475	IL4R	9.70E-05	0.005	2.66475
ZFYVE1	1.97E-04	0.006	2.674	ZFYVE1	1.97E-04	0.006	2.674
STAT3	1.09E-04	0.005	2.67957	STAT3	1.09E-04	0.005	2.67957
EDEM1	1.44E-04	0.005	2.68328	EDEM1	1.44E-04	0.005	2.68328
PIR	1.66E-04	0.006	2.68328	PIR	1.66E-04	0.006	2.68328
SLC25A33	3.68E-03	0.025	2.68515	SLC25A33	3.68E-03	0.025	2.68515
SELP	2.50E-03	0.020	2.69634	SELP	2.50E-03	0.020	2.69634
MAFK	5.10E-04	0.009	2.70195	MAFK	5.10E-04	0.009	2.70195
TMEM176B	4.42E-06	0.002	2.70195	TMEM176B	4.42E-06	0.002	2.70195
SLC7A6	1.45E-03	0.015	2.70945	SLC7A6	1.45E-03	0.015	2.70945
XPA	7.75E-04	0.011	2.70945	XPA	7.75E-04	0.011	2.70945
IFITM1	3.48E-03	0.024	2.71133	IFITM1	3.48E-03	0.024	2.71133
SSH2	1.30E-04	0.005	2.73777	SSH2	1.30E-04	0.005	2.73777
ARHGAP26	5.98E-04	0.009	2.74157	ARHGAP26	5.98E-04	0.009	2.74157
PSMA7	8.19E-04	0.011	2.74918	PSMA7	8.19E-04	0.011	2.74918
MGP	6.34E-05	0.004	2.75299	MGP	6.34E-05	0.004	2.75299
Clca1	2.16E-03	0.018	2.7549	Clca1	2.16E-03	0.018	2.7549
PLIN4	2.63E-04	0.007	2.7549	PLIN4	2.63E-04	0.007	2.7549
EID3	7.68E-04	0.011	2.76638	EID3	7.68E-04	0.011	2.76638
RHOU	8.21E-06	0.002	2.79142	RHOU	8.21E-06	0.002	2.79142
TMEM176A	1.18E-06	0.002	2.79142	TMEM176A	1.18E-06	0.002	2.79142
GFPT2	4.23E-04	0.008	2.79723	GFPT2	4.23E-04	0.008	2.79723
BACH1	4.57E-05	0.004	2.80111	BACH1	4.57E-05	0.004	2.80111
TAF1D	4.73E-04	0.008	2.805	TAF1D	4.73E-04	0.008	2.805
SOCS3	3.58E-03	0.024	2.81084	SOCS3	3.58E-03	0.024	2.81084
IER3	6.41E-04	0.010	2.81669	IER3	6.41E-04	0.010	2.81669
Zrsr1	3.02E-05	0.003	2.81864	Zrsr1	3.02E-05	0.003	2.81864
NAA25	2.72E-04	0.007	2.82843	NAA25	2.72E-04	0.007	2.82843
NOX4	2.68E-04	0.007	2.84218	NOX4	2.68E-04	0.007	2.84218
IGFBP3	2.95E-03	0.022	2.8481	IGFBP3	2.95E-03	0.022	2.8481
BNIP3	1.80E-06	0.002	2.85205	BNIP3	1.80E-06	0.002	2.85205
FAH	7.66E-03	0.040	2.85403	FAH	7.66E-03	0.040	2.85403
NPLOC4	1.03E-03	0.012	2.85601	NPLOC4	1.03E-03	0.012	2.85601
ANAPC16	1.13E-04	0.005	2.85799	ANAPC16	1.13E-04	0.005	2.85799
GPX3	1.14E-04	0.005	2.86592	GPX3	1.14E-04	0.005	2.86592
TSR1	3.66E-04	0.007	2.86791	TSR1	3.66E-04	0.007	2.86791
SLC20A1	3.17E-05	0.003	2.8699	SLC20A1	3.17E-05	0.003	2.8699
GPR157	8.27E-04	0.011	2.87787	GPR157	8.27E-04	0.011	2.87787
Mapk1ip1	3.99E-05	0.004	2.87787	Mapk1ip1	3.99E-05	0.004	2.87787
CSF3R	8.59E-04	0.011	2.92006	CSF3R	8.59E-04	0.011	2.92006
FBXO31	7.14E-05	0.004	2.92209	FBXO31	7.14E-05	0.004	2.92209
RASA3	1.22E-04	0.005	2.92411	RASA3	1.22E-04	0.005	2.92411
Serpina3h	1.68E-03	0.016	2.93834	Serpina3h	1.68E-03	0.016	2.93834
DDX56	9.77E-04	0.012	2.97935	DDX56	9.77E-04	0.012	2.97935
FGL2	8.79E-05	0.004	2.98556	FGL2	8.79E-05	0.004	2.98556
NFIL3	8.19E-05	0.004	2.998	NFIL3	8.19E-05	0.004	2.998
MYC	5.55E-04	0.009	3.00841	MYC	5.55E-04	0.009	3.00841
ZNF346	2.95E-03	0.022	3.01467	ZNF346	2.95E-03	0.022	3.01467
TMBIM1	2.41E-04	0.006	3.01676	TMBIM1	2.41E-04	0.006	3.01676
1810032O08Rik	8.25E-03	0.042	3.02514	1810032O08Rik	8.25E-03	0.042	3.02514
LRRC30	2.16E-05	0.003	3.03354	LRRC30	2.16E-05	0.003	3.03354
GNL3	3.31E-04	0.007	3.03774	GNL3	3.31E-04	0.007	3.03774
IFI30	5.34E-03	0.032	3.04618	IFI30	5.34E-03	0.032	3.04618
Ccl9	1.86E-04	0.006	3.06737	Ccl9	1.86E-04	0.006	3.06737
Ifitm6	3.02E-05	0.003	3.06737	Ifitm6	3.02E-05	0.003	3.06737
GCLM	1.95E-05	0.003	3.08228	GCLM	1.95E-05	0.003	3.08228
IRS2	1.12E-03	0.013	3.1145	IRS2	1.12E-03	0.013	3.1145
PNPLA7	1.86E-04	0.006	3.11666	PNPLA7	1.86E-04	0.006	3.11666
RORA	2.10E-05	0.003	3.12098	RORA	2.10E-05	0.003	3.12098
IL1R2	4.49E-04	0.008	3.14487	IL1R2	4.49E-04	0.008	3.14487
MOCOS	4.27E-07	0.002	3.14923	MOCOS	4.27E-07	0.002	3.14923
TMEM100	6.24E-04	0.010	3.14923	TMEM100	6.24E-04	0.010	3.14923
MMP8	2.21E-04	0.006	3.16017	MMP8	2.21E-04	0.006	3.16017
ACER2	3.41E-04	0.007	3.16455	ACER2	3.41E-04	0.007	3.16455
RANBP9	3.28E-04	0.007	3.16455	RANBP9	3.28E-04	0.007	3.16455
HGS	1.57E-03	0.015	3.21318	HGS	1.57E-03	0.015	3.21318
MS4A4A	3.05E-05	0.003	3.2154	MS4A4A	3.05E-05	0.003	3.2154
XDH	7.82E-05	0.004	3.21986	XDH	7.82E-05	0.004	3.21986
ASB11	4.78E-05	0.004	3.22657	ASB11	4.78E-05	0.004	3.22657
TACC2	1.14E-05	0.002	3.22657	TACC2	1.14E-05	0.002	3.22657
C9orf71	1.46E-03	0.015	3.2288	C9orf71	1.46E-03	0.015	3.2288
LOX	3.34E-04	0.007	3.2288	LOX	3.34E-04	0.007	3.2288
GDA	4.47E-06	0.002	3.24901	GDA	4.47E-06	0.002	3.24901
MAP3K8	6.27E-06	0.002	3.24901	MAP3K8	6.27E-06	0.002	3.24901
IP6K3	6.42E-04	0.010	3.27161	IP6K3	6.42E-04	0.010	3.27161
ITGAM	2.64E-06	0.002	3.27388	ITGAM	2.64E-06	0.002	3.27388
IFRD1	2.10E-05	0.003	3.2898	IFRD1	2.10E-05	0.003	3.2898
LYVE1	2.25E-04	0.006	3.32879	LYVE1	2.25E-04	0.006	3.32879
PEG3	8.11E-04	0.011	3.34499	PEG3	8.11E-04	0.011	3.34499
DDIT4	1.81E-03	0.017	3.37292	DDIT4	1.81E-03	0.017	3.37292
GLUL	2.49E-04	0.006	3.42713	GLUL	2.49E-04	0.006	3.42713
RETNLB	1.36E-03	0.014	3.4295	RETNLB	1.36E-03	0.014	3.4295
SIK1	6.06E-04	0.009	3.44141	SIK1	6.06E-04	0.009	3.44141
C22orf13	6.59E-05	0.004	3.47738	C22orf13	6.59E-05	0.004	3.47738
TCP11L2	7.00E-06	0.002	3.50885	TCP11L2	7.00E-06	0.002	3.50885
CTPS2	2.61E-04	0.007	3.5186	CTPS2	2.61E-04	0.007	3.5186
CRY2	2.39E-04	0.006	3.59004	CRY2	2.39E-04	0.006	3.59004
NAPB	5.50E-05	0.004	3.60001	NAPB	5.50E-05	0.004	3.60001
HP	1.62E-04	0.006	3.605	HP	1.62E-04	0.006	3.605
SLC10A6	1.45E-03	0.015	3.61	SLC10A6	1.45E-03	0.015	3.61
SLC15A4	3.70E-06	0.002	3.63008	SLC15A4	3.70E-06	0.002	3.63008
TBC1D15	4.06E-06	0.002	3.6604	TBC1D15	4.06E-06	0.002	3.6604
AQPEP	3.04E-04	0.007	3.66293	AQPEP	3.04E-04	0.007	3.66293
Gm11428	3.54E-04	0.007	3.66547	Gm11428	3.54E-04	0.007	3.66547
PPP1R15A	3.52E-06	0.002	3.7218	PPP1R15A	3.52E-06	0.002	3.7218
Ccl6	1.60E-04	0.006	3.77114	Ccl6	1.60E-04	0.006	3.77114
HMOX1	8.30E-04	0.011	3.78161	HMOX1	8.30E-04	0.011	3.78161
C4B	9.72E-05	0.005	3.78685	C4B	9.72E-05	0.005	3.78685
KLF15	3.10E-05	0.003	3.78685	KLF15	3.10E-05	0.003	3.78685
KIAA0513	5.80E-04	0.009	3.81848	KIAA0513	5.80E-04	0.009	3.81848
STC2	5.12E-04	0.009	3.81848	STC2	5.12E-04	0.009	3.81848
MRGPRG	9.88E-04	0.012	3.85839	MRGPRG	9.88E-04	0.012	3.85839
C22orf25	5.89E-05	0.004	3.87716	C22orf25	5.89E-05	0.004	3.87716
UBE4A	7.77E-06	0.002	3.92312	UBE4A	7.77E-06	0.002	3.92312
LBP	4.45E-05	0.004	3.93674	LBP	4.45E-05	0.004	3.93674
CTSL2	1.95E-06	0.002	3.98064	CTSL2	1.95E-06	0.002	3.98064
RASSF4	4.31E-04	0.008	3.99169	RASSF4	4.31E-04	0.008	3.99169
ZWINT	3.46E-04	0.007	4.04461	ZWINT	3.46E-04	0.007	4.04461
FAM134B	1.92E-05	0.003	4.17565	FAM134B	1.92E-05	0.003	4.17565
MMP3	4.50E-04	0.008	4.18434	MMP3	4.50E-04	0.008	4.18434
SLC43A1	2.43E-03	0.019	4.19596	SLC43A1	2.43E-03	0.019	4.19596
MAP3K6	2.32E-04	0.006	4.21344	MAP3K6	2.32E-04	0.006	4.21344
Ubb	2.49E-03	0.020	4.21637	Ubb	2.49E-03	0.020	4.21637
FOXO1	5.92E-07	0.002	4.23687	FOXO1	5.92E-07	0.002	4.23687
Mocs1	2.26E-04	0.006	4.24275	Mocs1	2.26E-04	0.006	4.24275
LRRC58	8.66E-06	0.002	4.25748	LRRC58	8.66E-06	0.002	4.25748
S100A8	2.03E-04	0.006	4.26339	S100A8	2.03E-04	0.006	4.26339
LRG1	9.64E-06	0.002	4.34092	LRG1	9.64E-06	0.002	4.34092
FBXO32	3.33E-05	0.003	4.34694	FBXO32	3.33E-05	0.003	4.34694
CSF2RB	3.60E-04	0.007	4.36203	CSF2RB	3.60E-04	0.007	4.36203
KLHL38	4.70E-04	0.008	4.39237	KLHL38	4.70E-04	0.008	4.39237
GALNTL2	1.79E-04	0.006	4.40457	GALNTL2	1.79E-04	0.006	4.40457
MUSTN1	2.74E-04	0.007	4.40457	MUSTN1	2.74E-04	0.007	4.40457
Ifi205	1.61E-03	0.015	4.45677	Ifi205	1.61E-03	0.015	4.45677
OSMR	8.35E-06	0.002	4.5096	OSMR	8.35E-06	0.002	4.5096
ARRDC3	2.18E-03	0.018	4.53154	ARRDC3	2.18E-03	0.018	4.53154
NPC1	3.72E-05	0.004	4.56938	NPC1	3.72E-05	0.004	4.56938
ACOT2	3.18E-05	0.003	4.64603	ACOT2	3.18E-05	0.003	4.64603
TGIF1	6.50E-06	0.002	4.67835	TGIF1	6.50E-06	0.002	4.67835
FPR2	1.69E-03	0.016	4.68159	FPR2	1.69E-03	0.016	4.68159
GADD45A	8.35E-04	0.011	4.68809	GADD45A	8.35E-04	0.011	4.68809
FIBIN	1.23E-05	0.002	4.82658	FIBIN	1.23E-05	0.002	4.82658
CXCR2	1.64E-04	0.006	4.87026	CXCR2	1.64E-04	0.006	4.87026
TFDP2	1.80E-05	0.003	4.90754	TFDP2	1.80E-05	0.003	4.90754
AMPD3	1.49E-04	0.005	4.96915	AMPD3	1.49E-04	0.005	4.96915
ACSS1	2.79E-05	0.003	4.99332	ACSS1	2.79E-05	0.003	4.99332
SPSB1	2.76E-05	0.003	4.99332	SPSB1	2.76E-05	0.003	4.99332
APOD	6.44E-05	0.004	5.11949	APOD	6.44E-05	0.004	5.11949
C16orf70	1.20E-05	0.002	5.20898	C16orf70	1.20E-05	0.002	5.20898
DOC2B	2.32E-04	0.006	5.31474	DOC2B	2.32E-04	0.006	5.31474
CNKSR1	1.11E-04	0.005	5.37029	CNKSR1	1.11E-04	0.005	5.37029
FETUB	1.25E-04	0.005	5.40764	FETUB	1.25E-04	0.005	5.40764
MAFF	1.08E-04	0.005	5.43018	MAFF	1.08E-04	0.005	5.43018
EIF4EBP1	1.16E-05	0.002	5.50217	EIF4EBP1	1.16E-05	0.002	5.50217
CEBPD	2.94E-05	0.003	5.50598	CEBPD	2.94E-05	0.003	5.50598
GABARAPL1	2.01E-05	0.003	5.62557	GABARAPL1	2.01E-05	0.003	5.62557
C10orf10	3.30E-04	0.007	5.6962	C10orf10	3.30E-04	0.007	5.6962
EGLN3	1.66E-04	0.006	6.00016	EGLN3	1.66E-04	0.006	6.00016
FKBP5	3.12E-06	0.002	6.16884	FKBP5	3.12E-06	0.002	6.16884
SLC7A2	1.37E-03	0.014	6.72251	SLC7A2	1.37E-03	0.014	6.72251
Acot1	1.69E-04	0.006	6.83528	Acot1	1.69E-04	0.006	6.83528
FIGF	7.73E-07	0.002	6.88282	FIGF	7.73E-07	0.002	6.88282
RGS2	2.72E-04	0.007	6.88759	RGS2	2.72E-04	0.007	6.88759
CDKN1A	2.68E-04	0.007	7.03232	CDKN1A	2.68E-04	0.007	7.03232
TMEM140	5.87E-05	0.004	7.1602	TMEM140	5.87E-05	0.004	7.1602
TRIM63	6.93E-05	0.004	7.2501	TRIM63	6.93E-05	0.004	7.2501
MT1E	1.05E-04	0.005	9.59312	MT1E	1.05E-04	0.005	9.59312
SESN1	7.09E-06	0.002	10.3388	SESN1	7.09E-06	0.002	10.3388
IL6R	1.51E-06	0.002	10.9663	IL6R	1.51E-06	0.002	10.9663
SLC39A14	1.54E-06	0.002	11.6479	SLC39A14	1.54E-06	0.002	11.6479
MT1H	8.35E-05	0.004	16.4955	MT1H	8.35E-05	0.004	16.4955
SERPINA3	1.53E-05	0.003	16.8071	SERPINA3	1.53E-05	0.003	16.8071
CXCL13	4.60E-05	0.004	27.5886	CXCL13	4.60E-05	0.004	27.5886
LCN2	8.48E-06	0.002	42.1365	LCN2	8.48E-06	0.002	42.1365
