# Supplementary material for: C26 Cancer-Induced Muscle Wasting Is IKKβ-Dependent and NF-kappaB-Independent
Source: PLoS One. 2014 Jan 29;9(1):e87776. doi: 10.1371/journal.pone.0087776 (PMC3906224; doi:10.1371/journal.pone.0087776)
Supplement: Table S2 — Cachexia-induced up- and down-regulated genes (≥1.5-fold) belonging to DAVID-identified GO categories shown in Table 1 . (XLSX) [file pone.0087776.s010.xlsx]

## Sheet: Upregulated genes
Table S2. Cachexia-induced up-regulated genes (≥1.5-fold) belonging to DAVID-identified GO categories
Term	Count	P-Value	Benjamini	Genes in category
GO:0006508~proteolysis	87	6.32492e-05	0.00838339	AEBP1, LGMN, MMP8, HP, RNF216, MMP3, RLIM, C1QC, DDI2, CASP4, MAP1LC3B, CFH, RANBP2, HTRA3, DPEP1, CUL1, USP14, PSMD8, TBL1XR1, C4B, SOCS3, DDB1, USP1, ENC1, MMP19, HERC4, SERPING1, UBR2, MMP14, PSMA2, C1QA, C1QB, USP28, PSMA1, CTSL, UHRF2, PSMA6, PSEN1, PIAS4, PSMA5, SIAH1A, CPXM1, UBC, CTSD, UBB, ASB5, ADAMTS4, RAD23B, USP30, OTUD5, USP3, C3, ASB11, CBLL1, C1S, PSMA7, 4833403I15RIK, EDEM1, RNF1…
GO:0009057~macromolecule catabolic process	75	3.48996e-09	4.64513e-06	CAST, PGLYRP1, BNIP3, RNF216, RLIM, AKT1, MAP1LC3B, RANBP2, MYC, USP14, CUL1, ZFP36, TBL1XR1, SOCS3, DDB1, USP1, ENC1, HERC4, UBR2, PSMA2, USP28, PSMA1, UHRF2, CD36, PSEN1, PIAS4, PSMA6, PSMA5, SIAH1A, GAA, UBC, UBB, ASB5, RAD23B, OTUD5, USP30, USP3, ASB11, CBLL1, PSMA7, EDEM1, RNF125, PSMB4, PSMB1, EIF3E, PSMB3, PSMB2, FBXO6, USP36, FBXO4, NEDD4L, HECTD1, NPLOC4, UBE4A, SPSB1, LRRC41, UBE4B, CHI…
GO:0030163~protein catabolic process	64	4.97106e-08	3.30819e-05	CAST, RNF216, RLIM, AKT1, MAP1LC3B, RANBP2, USP14, CUL1, TBL1XR1, SOCS3, DDB1, USP1, ENC1, HERC4, UBR2, PSMA2, USP28, PSMA1, UHRF2, PSEN1, PIAS4, PSMA6, PSMA5, SIAH1A, UBC, UBB, ASB5, RAD23B, OTUD5, USP30, USP3, ASB11, CBLL1, PSMA7, EDEM1, RNF125, PSMB4, PSMB1, PSMB3, PSMB2, FBXO6, FBXO4, USP36, NEDD4L, HECTD1, NPLOC4, UBE4A, SPSB1, LRRC41, UBE4B, MALT1, TRIM63, MID1, CBLB, PSMC6, PSMC4, PSMC3, P…
GO:0044265~cellular macromolecule catabolic process	63	2.73259e-06	0.000908859	BNIP3, RNF216, RLIM, MAP1LC3B, RANBP2, MYC, USP14, CUL1, ZFP36, TBL1XR1, SOCS3, DDB1, USP1, ENC1, HERC4, UBR2, PSMA2, USP28, PSMA1, UHRF2, CD36, PSEN1, PIAS4, PSMA6, PSMA5, SIAH1A, UBC, UBB, ASB5, RAD23B, OTUD5, USP30, USP3, ASB11, CBLL1, PSMA7, EDEM1, RNF125, PSMB4, PSMB1, PSMB3, EIF3E, PSMB2, FBXO6, FBXO4, USP36, NEDD4L, HECTD1, NPLOC4, UBE4A, SPSB1, LRRC41, UBE4B, SMG1, MALT1, TRIM63, MID1, CB…
GO:0051603~proteolysis involved in cellular protein catabolic process	57	3.31881e-06	0.00098115	RNF216, RLIM, MAP1LC3B, RANBP2, USP14, CUL1, TBL1XR1, SOCS3, USP1, DDB1, ENC1, HERC4, UBR2, PSMA2, USP28, PSMA1, UHRF2, PSEN1, PIAS4, PSMA6, PSMA5, SIAH1A, UBC, UBB, ASB5, RAD23B, OTUD5, USP30, USP3, ASB11, CBLL1, PSMA7, EDEM1, RNF125, PSMB4, PSMB1, PSMB3, PSMB2, FBXO6, FBXO4, USP36, NEDD4L, HECTD1, NPLOC4, UBE4A, SPSB1, LRRC41, UBE4B, MALT1, TRIM63, MID1, CBLB, FBXO30, ZRANB1, FTSJD2, FBXO31, FB…
GO:0044257~cellular protein catabolic process	57	3.98423e-06	0.00106004	RNF216, RLIM, MAP1LC3B, RANBP2, USP14, CUL1, TBL1XR1, SOCS3, USP1, DDB1, ENC1, HERC4, UBR2, PSMA2, USP28, PSMA1, UHRF2, PSEN1, PIAS4, PSMA6, PSMA5, SIAH1A, UBC, UBB, ASB5, RAD23B, OTUD5, USP30, USP3, ASB11, CBLL1, PSMA7, EDEM1, RNF125, PSMB4, PSMB1, PSMB3, PSMB2, FBXO6, FBXO4, USP36, NEDD4L, HECTD1, NPLOC4, UBE4A, SPSB1, LRRC41, UBE4B, MALT1, TRIM63, MID1, CBLB, FBXO30, ZRANB1, FTSJD2, FBXO31, FB…
GO:0010033~response to organic substance	53	8.85946e-06	0.0019634	FOXO1, SERPINA3C, TLR4, AKT1, EIF4EBP1, MYD88, HMOX1, IL1B, LBP, INSR, MYC, AKIRIN2, EIF2B5, IRS2, C5AR1, RELA, MGP, MMP14, LPIN1, GLUL, SERPINA3N, SERPINA3H, EIF4A2, ERN1, NFE2L2, PPP1R15A, CYP1B1, MCL1, BCL2L1, VARS, EDEM1, PHIP, IRAK3, SORBS1, ADH1, FBXO6, PIK3R1, NOS1, PTPN2, KLF10, TGFBR1, TGFBR2, MALT1, HERPUD2, EIF2B1, STAT3, EPS8, GCK, MTOR, PTPN1, CD14, UBXN4, SLC9A1
GO:0006952~defense response	52	2.61553e-07	0.000116036	ALS2, RARRES2, TOLLIP, TBK1, PGLYRP1, BNIP3, TLR4, SGMS1, C1QC, AKT1, TMEM173, MYD88, SAA1, CFH, IL1B, LBP, AKIRIN2, PLD1, C5AR1, NGP, C4B, RELA, MECP2, SERPING1, CD163, C1QA, C1QB, SERPINA3N, DARC, IL1R1, C3, ITGB2, C1S, VARS, PLAA, TNFRSF1A, BCL3, THBS1, B4GALT1, SELP, TLR13, SAMHD1, CHI3L3, MALT1, STAT3, POLR3E, FCGR2B, CXCL13, SLC7A2, BNIP3L, IGFBP4, CD14
GO:0043632~modification-dependent macromolecule catabolic process	52	3.17937e-05	0.00496623	RNF216, RLIM, MAP1LC3B, RANBP2, USP14, CUL1, TBL1XR1, SOCS3, USP1, DDB1, ENC1, HERC4, UBR2, PSMA2, USP28, PSMA1, UHRF2, PIAS4, PSMA6, PSMA5, SIAH1A, UBC, UBB, ASB5, OTUD5, USP30, RAD23B, USP3, ASB11, CBLL1, PSMA7, EDEM1, RNF125, FBXO6, FBXO4, USP36, NEDD4L, HECTD1, NPLOC4, SPSB1, UBE4A, LRRC41, UBE4B, MALT1, TRIM63, MID1, CBLB, FBXO30, FTSJD2, FBXO31, ZRANB1, FBXO32, USP42
GO:0019941~modification-dependent protein catabolic process	52	3.17937e-05	0.00496623	RNF216, RLIM, MAP1LC3B, RANBP2, USP14, CUL1, TBL1XR1, SOCS3, USP1, DDB1, ENC1, HERC4, UBR2, PSMA2, USP28, PSMA1, UHRF2, PIAS4, PSMA6, PSMA5, SIAH1A, UBC, UBB, ASB5, OTUD5, USP30, RAD23B, USP3, ASB11, CBLL1, PSMA7, EDEM1, RNF125, FBXO6, FBXO4, USP36, NEDD4L, HECTD1, NPLOC4, SPSB1, UBE4A, LRRC41, UBE4B, MALT1, TRIM63, MID1, CBLB, FBXO30, FTSJD2, FBXO31, ZRANB1, FBXO32, USP42
GO:0006396~RNA processing	48	1.23685e-05	0.00234904	RPP38, FIP1L1, RNASEL, ELAC2, RNMT, UTP15, TRMT1, XAB2, SMNDC1, DIMT1, SF3B1, UTP11L, METTL1, DHX15, DDX20, NSUN2, FTSJ3, PPWD1, GEMIN5, ZFP36, PHRF1, ADARB1, NOL3, LCMT2, MPHOSPH10, SF1, PRPF39, SNW1, EXOSC1, TRMT61A, RPF1, PRPF6, RSL1D1, TRNT1, NOP14, SNRNP48, PA2G4, DDX56, PAPD4, ERN1, SYF2, ZRANB2, UTP14A, PES1, CSTF1, RBM17, SSU72, DDX51
GO:0009611~response to wounding	39	3.57101e-05	0.00499076	C3, TOLLIP, F13A1, ITGB2, TLR4, C1S, SGMS1, TRIM72, C1QC, AKT1, PLAA, TNFRSF1A, MYD88, PROCR, SAA1, CFH, IL1B, LBP, THBS1, ENTPD1, B4GALT1, KLF6, SELP, C4B, TLR13, TGFBR2, CHI3L3, SERPING1, STAT3, CD163, C1QA, C1QB, SERPINA3N, DARC, SLC7A2, CXCL13, PROS1, CD14, IGFBP4
GO:0006954~inflammatory response	32	1.7783e-06	0.000676034	C3, TOLLIP, ITGB2, TLR4, C1S, SGMS1, C1QC, AKT1, PLAA, TNFRSF1A, MYD88, SAA1, CFH, IL1B, LBP, THBS1, B4GALT1, SELP, C4B, TLR13, CHI3L3, SERPING1, STAT3, CD163, C1QA, C1QB, SERPINA3N, DARC, SLC7A2, CXCL13, CD14, IGFBP4
GO:0022613~ribonucleoprotein complex biogenesis	28	6.0643e-09	5.38104e-06	SDAD1, UTP15, SMNDC1, DIMT1, UTP11L, SBDS, EIF3A, NPM1, BRIX1, AATF, GNL2, FTSJ3, NMD3, GTPBP4, TSR1, MPHOSPH10, EXOSC1, RPF1, NOP14, DDX56, PA2G4, IPO4, NOP58, RRS1, NOP56, PES1, UTP14A, DDX51
GO:0042254~ribosome biogenesis	26	1.38045e-09	3.67476e-06	SDAD1, UTP15, DIMT1, UTP11L, SBDS, NPM1, BRIX1, AATF, GNL2, FTSJ3, NMD3, GTPBP4, TSR1, MPHOSPH10, EXOSC1, RPF1, NOP14, DDX56, PA2G4, IPO4, NOP58, RRS1, NOP56, PES1, UTP14A, DDX51
GO:0006511~ubiquitin-dependent protein catabolic process	26	2.60965e-07	0.000138928	USP30, RAD23B, USP3, PSMA7, EDEM1, FBXO6, FBXO4, USP36, CUL1, USP14, TBL1XR1, NPLOC4, UBE4A, USP1, UBE4B, UBR2, TRIM63, PSMA2, USP28, PSMA1, UHRF2, PSMA6, PSMA5, SIAH1A, FBXO31, USP42
GO:0009725~response to hormone stimulus	24	3.25258e-05	0.00479873	IRS2, PTPN2, TGFBR1, TGFBR2, MGP, FOXO1, SERPINA3C, MMP14, EIF2B1, LPIN1, STAT3, AKT1, PHIP, SERPINA3N, EIF4EBP1, SERPINA3H, SORBS1, ADH1, HMOX1, MTOR, PTPN1, INSR, PIK3R1, EIF2B5
GO:0045087~innate immune response	19	2.25728e-05	0.00374854	IL1R1, C3, C4B, TBK1, TLR13, SAMHD1, SERPING1, TLR4, MALT1, C1S, C1QC, POLR3E, C1QA, C1QB, TMEM173, MYD88, CFH, LBP, AKIRIN2
GO:0043434~response to peptide hormone stimulus	18	1.20552e-05	0.00246551	IRS2, PTPN2, FOXO1, SERPINA3C, EIF2B1, LPIN1, STAT3, AKT1, PHIP, SERPINA3N, EIF4EBP1, SERPINA3H, SORBS1, MTOR, PTPN1, INSR, PIK3R1, EIF2B5
GO:0002526~acute inflammatory response	17	4.49382e-06	0.00108692	B4GALT1, C3, C4B, SERPING1, TLR4, C1S, C1QC, STAT3, CD163, C1QA, C1QB, SERPINA3N, SAA1, SLC7A2, CFH, IL1B, LBP
GO:0009894~regulation of catabolic process	12	6.60722e-05	0.00834073	AKT1, IRAK3, NPC1, CBLB, MLYCD, RELA, PSMD1, PSMD2, IL1B, PSMD3, PNPLA2, MTOR
GO:0008286~insulin receptor signaling pathway	10	1.38063e-05	0.00244717	AKT1, PHIP, IRS2, EIF4EBP1, SORBS1, PTPN2, FOXO1, PTPN1, INSR, PIK3R1

## Sheet: Downregulated genes
Table S2. Cachexia-induced down-regulated genes (≥1.5-fold) belonging to DAVID-identified GO categories
Term	Count	P-Value	Benjamini	Genes
GO:0055114~oxidation reduction	61	7.86279e-08	8.62118e-05	STEAP3, TM7SF2, CYB5R1, D2HGDH, UQCRC1, KCNAB1, CYC1, ALDH1L2, P4HA1, NDUFS8, SMOX, ASPH, LOXL2, RTN4IP1, NDUFS1, NQO2, NDUFB10, NDUFC2, QDPR, NDUFC1, COQ7, DHRS7C, DHRS1, KDM2B, AKR1B10, CYBRD1, OXNAD1, LEPREL1, ZADH2, PCYOX1, AOC3, MDH1, CYP2U1, NDUFB6, NDUFB7, NDUFB8, NDUFB9, EGLN1, NDUFB2, CBR2, DHCR7, NMRAL1, FASN, SCD1, GPD2, GPD1, SCD2, PTGR2, NDUFA8, MAOB, DHRS11, FADS2, CRYZ, TET1, IDH3A…
GO:0006091~generation of precursor metabolites and energy	36	2.41697e-09	5.30039e-06	PRKAG3, NDUFB6, UQCRC1, NDUFB7, NDUFB8, NDUFB9, PHKA1, SLC37A4, CYC1, HK2, PGAM2, ATP5G1, ATP5G3, NDUFB2, TPI1, NDUFS8, ATP5H, NDUFS1, ATP5K, ENO1, NDUFB10, NDUFA8, PHKG1, EPM2A, NDUFC2, FADS2, BPGM, NDUFC1, DLAT, IDH3A, SOD2, SDHB, SDHD, CYBRD1, 2610507B11RIK, MDH1
GO:0043062~extracellular structure organization	24	1.14622e-07	8.37852e-05	TNC, OLFML2B, COL3A1, HSPG2, OLFML2A, POSTN, KY, COL2A1, ECM2, COL5A3, CACNA1S, SERPINH1, COL5A2, APLP2, COL5A1, ABI3BP, TGFB2, EGFLAM, P4HA1, KAZALD1, DOK7, PAK1, COL11A1, DPT
GO:0030198~extracellular matrix organization	19	2.92635e-07	0.000160424	OLFML2B, COL3A1, HSPG2, OLFML2A, POSTN, COL2A1, ECM2, COL5A3, SERPINH1, COL5A2, APLP2, ABI3BP, COL5A1, TGFB2, EGFLAM, P4HA1, KAZALD1, COL11A1, DPT
GO:0014706~striated muscle tissue development	19	9.23258e-06	0.00336883	MEF2C, MYOD1, RBP4, ACTC1, TNC, RXRG, HSPG2, MYLPF, EGLN1, KY, CBY1, HOMER1, CACNA1S, HOXD10, TGFB2, DOK7, RARB, PAK1, COL11A1
GO:0060537~muscle tissue development	19	2.4212e-05	0.00661523	MEF2C, MYOD1, RBP4, ACTC1, TNC, RXRG, HSPG2, MYLPF, EGLN1, KY, CBY1, HOMER1, CACNA1S, HOXD10, TGFB2, DOK7, RARB, PAK1, COL11A1
GO:0022900~electron transport chain	18	6.30705e-06	0.00276246	UQCRC1, NDUFB6, NDUFB10, NDUFA8, NDUFB7, NDUFB8, NDUFB9, CYC1, NDUFC2, FADS2, NDUFC1, NDUFB2, SOD2, SDHB, SDHD, NDUFS8, CYBRD1, NDUFS1
GO:0030199~collagen fibril organization	8	2.03493e-05	0.00635493	P4HA1, COL3A1, COL2A1, COL11A1, SERPINH1, COL5A2, COL5A1, DPT
